# Supplementary material for: Meta-analysis reveals weak but pervasive plasticity in insect thermal limits
Source: Nat Commun. 2022 Sep 8;13:5292. doi: 10.1038/s41467-022-32953-2 (PMC9458737; doi:10.1038/s41467-022-32953-2)
Supplement: Supplementary file 4 — Supplementary Data 1 [file 41467_2022_32953_MOESM4_ESM.xlsx]

## Sheet: Supplementary Data 1
rowid	studyid	popid	speciesid	ord	fam	gen	sp	full_sp	habitat	source	development	acclim_stage	ctm_stage	tsr	sex	stand_lat	lat_bin	mass	all_mass	acclim_temp	cont_temp	acclim_dur	acclim_type	ctlimit	ramp_rate	groupID	treat	treatSD	treatN	cont	contSD	contN	simpctend	data_type	author	title	journal	year	webpage	ARR	var	precision	diff
1	198	1	69	Odonata	Coenagrionidae	Ischnura	elegans	Ischnura elegans	Aquatic	Field	Hemi	Early life	Early life	within	Unknown	57.16	50 - 60	NA	NA	2	15	0.5	Constant	Ctmin	0.1	1	3.1	1.8	22	4.7	1.5	56	No response to stimulus	Table	Smith, L	Increased duration of extreme thermal events negatively affects cold acclimation ability in a high-latitude, freshwater ectotherm (Ischnura elegans; Odonata: Coenagrionidae)	EUROPEAN JOURNAL OF ENTOMOLOGY	2020	https://www.eje.cz/artkey/eje-202001-0010_increased_duration_of_extreme_thermal_events_negatively_affects_cold_acclimation_ability_in_a_high-latitude_fr.php	0.123077	0.00110918	30.0261	-13
2	198	1	69	Odonata	Coenagrionidae	Ischnura	elegans	Ischnura elegans	Aquatic	Field	Hemi	Early life	Early life	within	Unknown	57.16	50 - 60	NA	NA	15	30	0.5	Constant	Ctmin	0.1	1	4.7	1.5	56	4.6	1.4	31	No response to stimulus	Table	Smith, L	Increased duration of extreme thermal events negatively affects cold acclimation ability in a high-latitude, freshwater ectotherm (Ischnura elegans; Odonata: Coenagrionidae)	EUROPEAN JOURNAL OF ENTOMOLOGY	2020	https://www.eje.cz/artkey/eje-202001-0010_increased_duration_of_extreme_thermal_events_negatively_affects_cold_acclimation_ability_in_a_high-latitude_fr.php	-0.00666667	0.000459575	46.6468	-15
3	198	1	69	Odonata	Coenagrionidae	Ischnura	elegans	Ischnura elegans	Aquatic	Field	Hemi	Early life	Early life	within	Unknown	57.16	50 - 60	NA	NA	2	15	2	Constant	Ctmin	0.1	2	3.9	2.2	21	4.7	1.5	56	No response to stimulus	Table	Smith, L	Increased duration of extreme thermal events negatively affects cold acclimation ability in a high-latitude, freshwater ectotherm (Ischnura elegans; Odonata: Coenagrionidae)	EUROPEAN JOURNAL OF ENTOMOLOGY	2020	https://www.eje.cz/artkey/eje-202001-0010_increased_duration_of_extreme_thermal_events_negatively_affects_cold_acclimation_ability_in_a_high-latitude_fr.php	0.0615385	0.00160151	24.9882	-13
4	198	1	69	Odonata	Coenagrionidae	Ischnura	elegans	Ischnura elegans	Aquatic	Field	Hemi	Early life	Early life	within	Unknown	57.16	50 - 60	NA	NA	15	30	2	Constant	Ctmin	0.1	2	5	1.3	33	4.7	1.5	56	No response to stimulus	Table	Smith, L	Increased duration of extreme thermal events negatively affects cold acclimation ability in a high-latitude, freshwater ectotherm (Ischnura elegans; Odonata: Coenagrionidae)	EUROPEAN JOURNAL OF ENTOMOLOGY	2020	https://www.eje.cz/artkey/eje-202001-0010_increased_duration_of_extreme_thermal_events_negatively_affects_cold_acclimation_ability_in_a_high-latitude_fr.php	-0.02	0.000406181	49.6181	-15
5	198	1	69	Odonata	Coenagrionidae	Ischnura	elegans	Ischnura elegans	Aquatic	Field	Hemi	Early life	Early life	within	Unknown	57.16	50 - 60	NA	NA	2	15	24	Constant	Ctmin	0.1	3	3.8	1.1	25	4.7	1.5	56	No response to stimulus	Table	Smith, L	Increased duration of extreme thermal events negatively affects cold acclimation ability in a high-latitude, freshwater ectotherm (Ischnura elegans; Odonata: Coenagrionidae)	EUROPEAN JOURNAL OF ENTOMOLOGY	2020	https://www.eje.cz/artkey/eje-202001-0010_increased_duration_of_extreme_thermal_events_negatively_affects_cold_acclimation_ability_in_a_high-latitude_fr.php	0.0692308	0.000524134	43.6796	-13
6	198	1	69	Odonata	Coenagrionidae	Ischnura	elegans	Ischnura elegans	Aquatic	Field	Hemi	Early life	Early life	within	Unknown	57.16	50 - 60	NA	NA	15	30	24	Constant	Ctmin	0.1	3	4.7	1.5	56	5.4	1.6	34	No response to stimulus	Table	Smith, L	Increased duration of extreme thermal events negatively affects cold acclimation ability in a high-latitude, freshwater ectotherm (Ischnura elegans; Odonata: Coenagrionidae)	EUROPEAN JOURNAL OF ENTOMOLOGY	2020	https://www.eje.cz/artkey/eje-202001-0010_increased_duration_of_extreme_thermal_events_negatively_affects_cold_acclimation_ability_in_a_high-latitude_fr.php	0.0466667	0.000513212	44.142	-15
7	16	2	88	Hemiptera	Reduviidae	Rhodnius	prolixus	Rhodnius prolixus	Terrestrial	Laboratory	Hemi	Early life	Early life	within	Unknown	NA		NA	NA	21	14	168	Constant	Ctmax	0.25	4	45.09	0.26	15	44.71	0.24	17	No response to stimulus	Table	Belliard, S	Thermal Tolerance Plasticity in Chagas Disease Vectors Rhodnius prolixus (Hemiptera: Reduviidae) and Triatoma infestans	JOURNAL OF MEDICAL ENTOMOLOGY	2019	https://academic.oup.com/jme/article/56/4/997/5372474	0.0542857	0.00016112	78.7816	7
8	16	2	88	Hemiptera	Reduviidae	Rhodnius	prolixus	Rhodnius prolixus	Terrestrial	Laboratory	Hemi	Early life	Early life	within	Unknown	NA		NA	NA	28	21	168	Constant	Ctmax	0.25	4	45.96	0.24	17	45.09	0.26	15	No response to stimulus	Table	Belliard, S	Thermal Tolerance Plasticity in Chagas Disease Vectors Rhodnius prolixus (Hemiptera: Reduviidae) and Triatoma infestans	JOURNAL OF MEDICAL ENTOMOLOGY	2019	https://academic.oup.com/jme/article/56/4/997/5372474	0.124286	0.00016112	78.7816	7
9	16	2	88	Hemiptera	Reduviidae	Rhodnius	prolixus	Rhodnius prolixus	Terrestrial	Laboratory	Hemi	Early life	Early life	within	Unknown	NA		NA	NA	35	28	168	Constant	Ctmax	0.25	4	45.53	0.25	16	45.96	0.24	17	No response to stimulus	Table	Belliard, S	Thermal Tolerance Plasticity in Chagas Disease Vectors Rhodnius prolixus (Hemiptera: Reduviidae) and Triatoma infestans	JOURNAL OF MEDICAL ENTOMOLOGY	2019	https://academic.oup.com/jme/article/56/4/997/5372474	-0.0614286	0.000148867	81.9598	7
10	16	2	88	Hemiptera	Reduviidae	Rhodnius	prolixus	Rhodnius prolixus	Terrestrial	Laboratory	Hemi	Early life	Early life	within	Unknown	NA		NA	NA	28	35	168	Constant	Ctmin	0.25	5	6.16	0.19	21	8.83	0.18	25	No response to stimulus	Table	Belliard, S	Thermal Tolerance Plasticity in Chagas Disease Vectors Rhodnius prolixus (Hemiptera: Reduviidae) and Triatoma infestans	JOURNAL OF MEDICAL ENTOMOLOGY	2019	https://academic.oup.com/jme/article/56/4/997/5372474	0.381429	6.15e-05	127.483	-7
11	16	2	88	Hemiptera	Reduviidae	Rhodnius	prolixus	Rhodnius prolixus	Terrestrial	Laboratory	Hemi	Early life	Early life	within	Unknown	NA		NA	NA	21	28	168	Constant	Ctmin	0.25	5	5.57	0.2	20	6.16	0.19	21	No response to stimulus	Table	Belliard, S	Thermal Tolerance Plasticity in Chagas Disease Vectors Rhodnius prolixus (Hemiptera: Reduviidae) and Triatoma infestans	JOURNAL OF MEDICAL ENTOMOLOGY	2019	https://academic.oup.com/jme/article/56/4/997/5372474	0.0842857	7.59e-05	114.784	-7
12	16	2	88	Hemiptera	Reduviidae	Rhodnius	prolixus	Rhodnius prolixus	Terrestrial	Laboratory	Hemi	Early life	Early life	within	Unknown	NA		NA	NA	14	21	168	Constant	Ctmin	0.25	5	4.66	0.18	24	5.57	0.2	20	No response to stimulus	Table	Belliard, S	Thermal Tolerance Plasticity in Chagas Disease Vectors Rhodnius prolixus (Hemiptera: Reduviidae) and Triatoma infestans	JOURNAL OF MEDICAL ENTOMOLOGY	2019	https://academic.oup.com/jme/article/56/4/997/5372474	0.13	6.84e-05	120.942	-7
13	16	3	97	Hemiptera	Reduviidae	Triatoma	infestans	Triatoma infestans	Terrestrial	Laboratory	Hemi	Early life	Early life	within	Unknown	NA		NA	NA	21	14	168	Constant	Ctmax	0.25	6	49.08	0.24	15	49.93	0.24	15	No response to stimulus	Table	Belliard, S	Thermal Tolerance Plasticity in Chagas Disease Vectors Rhodnius prolixus (Hemiptera: Reduviidae) and Triatoma infestans	JOURNAL OF MEDICAL ENTOMOLOGY	2019	https://academic.oup.com/jme/article/56/4/997/5372477	-0.121429	0.000156735	79.8762	7
14	16	3	97	Hemiptera	Reduviidae	Triatoma	infestans	Triatoma infestans	Terrestrial	Laboratory	Hemi	Early life	Early life	within	Unknown	NA		NA	NA	28	21	168	Constant	Ctmax	0.25	6	48.93	0.24	15	49.08	0.24	15	No response to stimulus	Table	Belliard, S	Thermal Tolerance Plasticity in Chagas Disease Vectors Rhodnius prolixus (Hemiptera: Reduviidae) and Triatoma infestans	JOURNAL OF MEDICAL ENTOMOLOGY	2019	https://academic.oup.com/jme/article/56/4/997/5372478	-0.0214286	0.000156735	79.8762	7
15	16	3	97	Hemiptera	Reduviidae	Triatoma	infestans	Triatoma infestans	Terrestrial	Laboratory	Hemi	Early life	Early life	within	Unknown	NA		NA	NA	35	28	168	Constant	Ctmax	0.25	6	49.86	0.25	14	48.93	0.24	15	Loss of activity	Table	Belliard, S	Thermal Tolerance Plasticity in Chagas Disease Vectors Rhodnius prolixus (Hemiptera: Reduviidae) and Triatoma infestans	JOURNAL OF MEDICAL ENTOMOLOGY	2019	https://academic.oup.com/jme/article/56/4/997/5372479	0.132857	0.000169475	76.8152	7
16	16	3	97	Hemiptera	Reduviidae	Triatoma	infestans	Triatoma infestans	Terrestrial	Laboratory	Hemi	Early life	Early life	within	Unknown	NA		NA	NA	28	35	168	Constant	Ctmin	0.25	7	1.03	0.34	21	2.9	0.33	22	No response to stimulus	Table	Belliard, S	Thermal Tolerance Plasticity in Chagas Disease Vectors Rhodnius prolixus (Hemiptera: Reduviidae) and Triatoma infestans	JOURNAL OF MEDICAL ENTOMOLOGY	2019	https://academic.oup.com/jme/article/56/4/997/5372477	0.267143	0.000213362	68.4606	-7
17	16	3	97	Hemiptera	Reduviidae	Triatoma	infestans	Triatoma infestans	Terrestrial	Laboratory	Hemi	Early life	Early life	within	Unknown	NA		NA	NA	21	28	168	Constant	Ctmin	0.25	7	1.85	0.35	19	1.03	0.34	21	No response to stimulus	Table	Belliard, S	Thermal Tolerance Plasticity in Chagas Disease Vectors Rhodnius prolixus (Hemiptera: Reduviidae) and Triatoma infestans	JOURNAL OF MEDICAL ENTOMOLOGY	2019	https://academic.oup.com/jme/article/56/4/997/5372478	-0.117143	0.000243921	64.0288	-7
18	16	3	97	Hemiptera	Reduviidae	Triatoma	infestans	Triatoma infestans	Terrestrial	Laboratory	Hemi	Early life	Early life	within	Unknown	NA		NA	NA	14	21	168	Constant	Ctmin	0.25	7	0.73	0.34	20	1.85	0.35	19	Loss of activity	Table	Belliard, S	Thermal Tolerance Plasticity in Chagas Disease Vectors Rhodnius prolixus (Hemiptera: Reduviidae) and Triatoma infestans	JOURNAL OF MEDICAL ENTOMOLOGY	2019	https://academic.oup.com/jme/article/56/4/997/5372479	0.16	0.000249538	63.3041	-7
19	23	4	22	Lepidoptera	Crambidae	Chilo	partellus	Chilo partellus	Terrestrial	Laboratory	Holo	Early life	Adult	within	Unknown	NA		NA	NA	23	28	NA	Constant	Ctmin	0.25	8	2.2	0.422	20	4.86	0.372	20	No response to stimulus	Graph	Mutamiswa, R	Life-stage related responses to combined effects of acclimation temperature and humidity on the thermal tolerance of Chilo partellus (Swinhoe) (Lepidoptera: Crambidae)	JOURNAL OF THERMAL BIOLOGY	2019	https://www.sciencedirect.com/science/article/pii/S0306456518304054#f0010	0.532	0.000632936	39.7484	-5
20	23	4	22	Lepidoptera	Crambidae	Chilo	partellus	Chilo partellus	Terrestrial	Laboratory	Holo	Early life	Adult	within	Unknown	NA		NA	NA	28	33	NA	Constant	Ctmin	0.25	8	4.86	0.372	20	4.24	0.516	20	No response to stimulus	Graph	Mutamiswa, R	Life-stage related responses to combined effects of acclimation temperature and humidity on the thermal tolerance of Chilo partellus (Swinhoe) (Lepidoptera: Crambidae)	JOURNAL OF THERMAL BIOLOGY	2019	https://www.sciencedirect.com/science/article/pii/S0306456518304054#f0010	-0.124	0.00080928	35.152	-5
21	23	4	22	Lepidoptera	Crambidae	Chilo	partellus	Chilo partellus	Terrestrial	Laboratory	Holo	Early life	Adult	within	Unknown	NA		NA	NA	28	23	NA	Constant	Ctmax	0.25	9	47.88	0.614	20	47.46	0.614	20	No response to stimulus	Graph	Mutamiswa, R	Life-stage related responses to combined effects of acclimation temperature and humidity on the thermal tolerance of Chilo partellus (Swinhoe) (Lepidoptera: Crambidae)	JOURNAL OF THERMAL BIOLOGY	2019	https://www.sciencedirect.com/science/article/pii/S0306456518304054#f0013	0.084	0.00150798	25.7514	5
22	23	4	22	Lepidoptera	Crambidae	Chilo	partellus	Chilo partellus	Terrestrial	Laboratory	Holo	Early life	Adult	within	Unknown	NA		NA	NA	33	28	NA	Constant	Ctmax	0.25	9	48.29	0.6	20	47.88	0.614	20	No response to stimulus	Graph	Mutamiswa, R	Life-stage related responses to combined effects of acclimation temperature and humidity on the thermal tolerance of Chilo partellus (Swinhoe) (Lepidoptera: Crambidae)	JOURNAL OF THERMAL BIOLOGY	2019	https://www.sciencedirect.com/science/article/pii/S0306456518304054#f0013	0.082	0.00147399	26.0467	5
23	23	4	22	Lepidoptera	Crambidae	Chilo	partellus	Chilo partellus	Terrestrial	Laboratory	Holo	Early life	Adult	within	Unknown	NA		NA	NA	23	28	NA	Constant	Ctmin	0.25	10	2.66	0.402	20	4.859	0.402	20	No response to stimulus	Graph	Mutamiswa, R	Life-stage related responses to combined effects of acclimation temperature and humidity on the thermal tolerance of Chilo partellus (Swinhoe) (Lepidoptera: Crambidae)	JOURNAL OF THERMAL BIOLOGY	2019	https://www.sciencedirect.com/science/article/pii/S0306456518304054#f0011	0.4398	0.000646416	39.3318	-5
24	23	4	22	Lepidoptera	Crambidae	Chilo	partellus	Chilo partellus	Terrestrial	Laboratory	Holo	Early life	Adult	within	Unknown	NA		NA	NA	28	33	NA	Constant	Ctmin	0.25	10	4.859	0.402	20	4.4	0.381	20	No response to stimulus	Graph	Mutamiswa, R	Life-stage related responses to combined effects of acclimation temperature and humidity on the thermal tolerance of Chilo partellus (Swinhoe) (Lepidoptera: Crambidae)	JOURNAL OF THERMAL BIOLOGY	2019	https://www.sciencedirect.com/science/article/pii/S0306456518304054#f0011	-0.0918	0.00061353	40.3722	-5
25	23	4	22	Lepidoptera	Crambidae	Chilo	partellus	Chilo partellus	Terrestrial	Laboratory	Holo	Early life	Adult	within	Unknown	NA		NA	NA	28	23	NA	Constant	Ctmax	0.25	11	47.89	0.604	20	47.62	0.575	20	No response to stimulus	Graph	Mutamiswa, R	Life-stage related responses to combined effects of acclimation temperature and humidity on the thermal tolerance of Chilo partellus (Swinhoe) (Lepidoptera: Crambidae)	JOURNAL OF THERMAL BIOLOGY	2019	https://www.sciencedirect.com/science/article/pii/S0306456518304054#f0014	0.054	0.00139088	26.8136	5
26	23	4	22	Lepidoptera	Crambidae	Chilo	partellus	Chilo partellus	Terrestrial	Laboratory	Holo	Early life	Adult	within	Unknown	NA		NA	NA	33	28	NA	Constant	Ctmax	0.25	11	48.61	0.633	20	47.89	0.604	20	No response to stimulus	Graph	Mutamiswa, R	Life-stage related responses to combined effects of acclimation temperature and humidity on the thermal tolerance of Chilo partellus (Swinhoe) (Lepidoptera: Crambidae)	JOURNAL OF THERMAL BIOLOGY	2019	https://www.sciencedirect.com/science/article/pii/S0306456518304054#f0014	0.144	0.00153101	25.5571	5
27	23	4	22	Lepidoptera	Crambidae	Chilo	partellus	Chilo partellus	Terrestrial	Laboratory	Holo	Adult	Adult	within	Unknown	NA		NA	NA	23	28	72	Constant	Ctmin	0.25	12	3.79	0.398	20	4.85	0.422	20	No response to stimulus	Graph	Mutamiswa, R	Life-stage related responses to combined effects of acclimation temperature and humidity on the thermal tolerance of Chilo partellus (Swinhoe) (Lepidoptera: Crambidae)	JOURNAL OF THERMAL BIOLOGY	2019	https://www.sciencedirect.com/science/article/pii/S0306456518304054#f0012	0.212	0.000672976	38.5479	-5
28	23	4	22	Lepidoptera	Crambidae	Chilo	partellus	Chilo partellus	Terrestrial	Laboratory	Holo	Adult	Adult	within	Unknown	NA		NA	NA	28	33	72	Constant	Ctmin	0.25	12	4.85	0.422	20	5.06	0.422	20	No response to stimulus	Graph	Mutamiswa, R	Life-stage related responses to combined effects of acclimation temperature and humidity on the thermal tolerance of Chilo partellus (Swinhoe) (Lepidoptera: Crambidae)	JOURNAL OF THERMAL BIOLOGY	2019	https://www.sciencedirect.com/science/article/pii/S0306456518304054#f0012	0.042	0.000712336	37.4677	-5
29	23	4	22	Lepidoptera	Crambidae	Chilo	partellus	Chilo partellus	Terrestrial	Laboratory	Holo	Adult	Adult	within	Unknown	NA		NA	NA	28	23	72	Constant	Ctmax	0.25	13	47.89	0.612	20	47.62	0.612	20	No response to stimulus	Graph	Mutamiswa, R	Life-stage related responses to combined effects of acclimation temperature and humidity on the thermal tolerance of Chilo partellus (Swinhoe) (Lepidoptera: Crambidae)	JOURNAL OF THERMAL BIOLOGY	2019	https://www.sciencedirect.com/science/article/pii/S0306456518304054#f0015	0.054	0.00149818	25.8356	5
30	23	4	22	Lepidoptera	Crambidae	Chilo	partellus	Chilo partellus	Terrestrial	Laboratory	Holo	Adult	Adult	within	Unknown	NA		NA	NA	33	28	72	Constant	Ctmax	0.25	13	48.09	0.626	20	47.89	0.612	20	No response to stimulus	Graph	Mutamiswa, R	Life-stage related responses to combined effects of acclimation temperature and humidity on the thermal tolerance of Chilo partellus (Swinhoe) (Lepidoptera: Crambidae)	JOURNAL OF THERMAL BIOLOGY	2019	https://www.sciencedirect.com/science/article/pii/S0306456518304054#f0015	0.04	0.00153284	25.5418	5
31	71	5	60	Grylloblattodea	Grylloblattidae	Grylloblatta	undescribed	Grylloblatta	Terrestrial	Field	Hemi	Adult	Adult	within	Female	47.92	40 - 50	NA	NA	-1	5	168	Constant	Ctmin	0.2	14	-5	0.9	3	-3.2	0.6	11	Loss of righting ability	Table	Schoville, S	Conserved and narrow temperature limits in alpine insects: Thermal tolerance and supercooling points of the ice-crawlers, Grylloblatta (Insecta: Grylloblattodea: Grylloblattidae)	JOURNAL OF THERMAL BIOLOGY	2015	https://www.sciencedirect.com/science/article/pii/S0022191015000980	0.3	0.00840909	10.905	-6
32	71	5	60	Grylloblattodea	Grylloblattidae	Grylloblatta	undescribed	Grylloblatta	Terrestrial	Field	Hemi	Adult	Adult	within	Female	47.92	40 - 50	NA	NA	5	-1	168	Constant	Ctmax	0.2	15	28.7	0.6	10	26.7	0	1	Loss of righting ability	Table	Schoville, S	Conserved and narrow temperature limits in alpine insects: Thermal tolerance and supercooling points of the ice-crawlers, Grylloblatta (Insecta: Grylloblattodea: Grylloblattidae)	JOURNAL OF THERMAL BIOLOGY	2015	https://www.sciencedirect.com/science/article/pii/S0022191015000980	0.333333	0.001	31.6228	6
33	71	5	60	Grylloblattodea	Grylloblattidae	Grylloblatta	undescribed	Grylloblatta	Terrestrial	Field	Hemi	Early life	Early life	within	Unknown	47.92	40 - 50	NA	NA	-1	5	168	Constant	Ctmin	0.2	16	-4.3	0.8	11	-3.7	0.9	11	Loss of righting ability	Table	Schoville, S	Conserved and narrow temperature limits in alpine insects: Thermal tolerance and supercooling points of the ice-crawlers, Grylloblatta (Insecta: Grylloblattodea: Grylloblattidae)	JOURNAL OF THERMAL BIOLOGY	2015	https://www.sciencedirect.com/science/article/pii/S0022191015000980	0.1	0.00366162	16.5258	-6
34	71	5	60	Grylloblattodea	Grylloblattidae	Grylloblatta	undescribed	Grylloblatta	Terrestrial	Field	Hemi	Early life	Early life	within	Unknown	47.92	40 - 50	NA	NA	5	-1	168	Constant	Ctmax	0.2	17	28.2	0.6	9	25.8	0.8	9	Loss of righting ability	Table	Schoville, S	Conserved and narrow temperature limits in alpine insects: Thermal tolerance and supercooling points of the ice-crawlers, Grylloblatta (Insecta: Grylloblattodea: Grylloblattidae)	JOURNAL OF THERMAL BIOLOGY	2015	https://www.sciencedirect.com/science/article/pii/S0022191015000980	0.4	0.00308642	18	6
35	71	5	60	Grylloblattodea	Grylloblattidae	Grylloblatta	undescribed	Grylloblatta	Terrestrial	Field	Hemi	Early life	Early life	within	Unknown	47.92	40 - 50	NA	NA	-1	5	168	Constant	Ctmin	0.2	18	-4.3	1.1	6	-4.1	0.5	8	Loss of righting ability	Table	Schoville, S	Conserved and narrow temperature limits in alpine insects: Thermal tolerance and supercooling points of the ice-crawlers, Grylloblatta (Insecta: Grylloblattodea: Grylloblattidae)	JOURNAL OF THERMAL BIOLOGY	2015	https://www.sciencedirect.com/science/article/pii/S0022191015000980	0.0333333	0.00646991	12.4323	-6
36	71	5	60	Grylloblattodea	Grylloblattidae	Grylloblatta	undescribed	Grylloblatta	Terrestrial	Field	Hemi	Early life	Early life	within	Unknown	47.92	40 - 50	NA	NA	5	-1	168	Constant	Ctmax	0.2	19	27	1.1	6	24.6	0.6	3	Loss of righting ability	Table	Schoville, S	Conserved and narrow temperature limits in alpine insects: Thermal tolerance and supercooling points of the ice-crawlers, Grylloblatta (Insecta: Grylloblattodea: Grylloblattidae)	JOURNAL OF THERMAL BIOLOGY	2015	https://www.sciencedirect.com/science/article/pii/S0022191015000980	0.4	0.00893519	10.5791	6
37	473	6	24	Coleoptera	Chrysomelidae	Chirodica	chalcoptera	Chirodica chalcoptera	Terrestrial	Field	Holo	Adult	Adult	within	Mixed	33.6	10	NA	3.4	19	12	168	Constant	Ctmax	0.25	20	41	0.3	10	41.9	0.3	10	Onset spasms	Table	Terblanche, J	The effects of acclimation on thermal tolerance, desiccation resistance and metabolic rate in Chirodica chalcoptera (Coleoptera: Chrysomelidae)	JOURNAL OF INSECT PHYSIOLOGY	2005	https://www.sciencedirect.com/science/article/pii/S0022191005001125	-0.128571	0.000367347	52.1749	7
38	473	6	24	Coleoptera	Chrysomelidae	Chirodica	chalcoptera	Chirodica chalcoptera	Terrestrial	Field	Holo	Adult	Adult	within	Mixed	33.6	10	NA	3.4	12	19	168	Constant	Ctmin	0.25	21	0.1	0.2	10	1	0.2	20	Onset spasms	Table	Terblanche, J	The effects of acclimation on thermal tolerance, desiccation resistance and metabolic rate in Chirodica chalcoptera (Coleoptera: Chrysomelidae)	JOURNAL OF INSECT PHYSIOLOGY	2005	https://www.sciencedirect.com/science/article/pii/S0022191005001125	0.128571	0.000122449	90.3696	-7
39	473	6	24	Coleoptera	Chrysomelidae	Chirodica	chalcoptera	Chirodica chalcoptera	Terrestrial	Field	Holo	Adult	Adult	within	Mixed	33.6	10	NA	3.4	19	25	168	Constant	Ctmin	0.25	21	1	0.2	20	2.3	0.2	20	Onset spasms	Table	Terblanche, J	The effects of acclimation on thermal tolerance, desiccation resistance and metabolic rate in Chirodica chalcoptera (Coleoptera: Chrysomelidae)	JOURNAL OF INSECT PHYSIOLOGY	2005	https://www.sciencedirect.com/science/article/pii/S0022191005001125	0.216667	0.000111111	94.8683	-6
40	3	7	99	Lepidoptera	Gelechiidae	Tuta	absoluta	Tuta absoluta	Terrestrial	Field	Holo	Early life	Early life	within	Unknown	21.15	10	NA	17	42	28	2	Constant	Ctmax	0.25	22	49.115	0.646672	20	49.03	0.563915	20	No response to stimulus	Emailed to get raw data - calculated in excel	Tarusikirwa, V	Thermal plasticity in the invasive south American tomato pinworm Tuta absoluta (Meyrick) (Lepidoptera: Gelechiidae)	Journal of Thermal Biology	2020	https://www.sciencedirect.com/science/article/pii/S0306456519306047	0.00607143	0.000187802	72.9709	14
41	3	7	99	Lepidoptera	Gelechiidae	Tuta	absoluta	Tuta absoluta	Terrestrial	Field	Holo	Early life	Early life	within	Unknown	21.15	10	NA	17	28	-2	2	Constant	Ctmax	0.25	22	49.03	0.563915	20	48.61	0.442362	20	No response to stimulus	Emailed to get raw data - calculated in excel	Tarusikirwa, V	Thermal plasticity in the invasive south American tomato pinworm Tuta absoluta (Meyrick) (Lepidoptera: Gelechiidae)	Journal of Thermal Biology	2020	https://www.sciencedirect.com/science/article/pii/S0306456519306047	0.014	2.85e-05	187.192	30
42	3	7	99	Lepidoptera	Gelechiidae	Tuta	absoluta	Tuta absoluta	Terrestrial	Field	Holo	Early life	Early life	within	Unknown	21.15	10	NA	17	28	23	72	Constant	Ctmax	0.25	23	48.76	0.635279	20	48.43	0.452013	20	No response to stimulus	Emailed to get raw data - calculated in excel	Tarusikirwa, V	Thermal plasticity in the invasive south American tomato pinworm Tuta absoluta (Meyrick) (Lepidoptera: Gelechiidae)	Journal of Thermal Biology	2020	https://www.sciencedirect.com/science/article/pii/S0306456519306047	0.066	0.00121579	28.6794	5
43	3	7	99	Lepidoptera	Gelechiidae	Tuta	absoluta	Tuta absoluta	Terrestrial	Field	Holo	Early life	Early life	within	Unknown	21.15	10	NA	17	33	28	72	Constant	Ctmax	0.25	23	48.98	0.642855	20	48.76	0.635279	20	No response to stimulus	Emailed to get raw data - calculated in excel	Tarusikirwa, V	Thermal plasticity in the invasive south American tomato pinworm Tuta absoluta (Meyrick) (Lepidoptera: Gelechiidae)	Journal of Thermal Biology	2020	https://www.sciencedirect.com/science/article/pii/S0306456519306047	0.044	0.00163368	24.7409	5
44	3	7	99	Lepidoptera	Gelechiidae	Tuta	absoluta	Tuta absoluta	Terrestrial	Field	Holo	Early life	Early life	within	Unknown	21.15	10	NA	17	28	42	2	Constant	Ctmin	0.25	24	3	0.970079	20	2.34	1.01898	20	No response to stimulus	Emailed to get raw data - calculated in excel	Tarusikirwa, V	Thermal plasticity in the invasive south American tomato pinworm Tuta absoluta (Meyrick) (Lepidoptera: Gelechiidae)	Journal of Thermal Biology	2020	https://www.sciencedirect.com/science/article/pii/S0306456519306047	-0.0471429	0.000504941	44.502	-14
45	3	7	99	Lepidoptera	Gelechiidae	Tuta	absoluta	Tuta absoluta	Terrestrial	Field	Holo	Early life	Early life	within	Unknown	21.15	10	NA	17	-2	28	2	Constant	Ctmin	0.25	24	1.425	0.679686	20	3	0.970079	20	No response to stimulus	Emailed to get raw data - calculated in excel	Tarusikirwa, V	Thermal plasticity in the invasive south American tomato pinworm Tuta absoluta (Meyrick) (Lepidoptera: Gelechiidae)	Journal of Thermal Biology	2020	https://www.sciencedirect.com/science/article/pii/S0306456519306047	0.0525	7.79e-05	113.267	-30
46	3	7	99	Lepidoptera	Gelechiidae	Tuta	absoluta	Tuta absoluta	Terrestrial	Field	Holo	Early life	Early life	within	Unknown	21.15	10	NA	17	23	28	72	Constant	Ctmin	0.25	25	2.15	0.518601	20	2.9	0.606109	20	No response to stimulus	Emailed to get raw data - calculated in excel	Tarusikirwa, V	Thermal plasticity in the invasive south American tomato pinworm Tuta absoluta (Meyrick) (Lepidoptera: Gelechiidae)	Journal of Thermal Biology	2020	https://www.sciencedirect.com/science/article/pii/S0306456519306047	0.15	0.00127263	28.0317	-5
47	3	7	99	Lepidoptera	Gelechiidae	Tuta	absoluta	Tuta absoluta	Terrestrial	Field	Holo	Early life	Early life	within	Unknown	21.15	10	NA	17	28	33	72	Constant	Ctmin	0.25	25	2.9	0.606109	20	2.69	0.350789	20	No response to stimulus	Emailed to get raw data - calculated in excel	Tarusikirwa, V	Thermal plasticity in the invasive south American tomato pinworm Tuta absoluta (Meyrick) (Lepidoptera: Gelechiidae)	Journal of Thermal Biology	2020	https://www.sciencedirect.com/science/article/pii/S0306456519306047	-0.042	0.000980842	31.9301	-5
48	3	7	99	Lepidoptera	Gelechiidae	Tuta	absoluta	Tuta absoluta	Terrestrial	Field	Holo	Adult	Adult	within	Unknown	21.15	10	NA	NA	42	28	2	Constant	Ctmax	0.25	26	45.345	1.26511	20	47.91	1.06618	20	No response to stimulus	Emailed to get raw data - calculated in excel	Tarusikirwa, V	Thermal plasticity in the invasive south American tomato pinworm Tuta absoluta (Meyrick) (Lepidoptera: Gelechiidae)	Journal of Thermal Biology	2020	https://www.sciencedirect.com/science/article/pii/S0306456519306047	-0.183214	0.000698275	37.8431	14
49	3	7	99	Lepidoptera	Gelechiidae	Tuta	absoluta	Tuta absoluta	Terrestrial	Field	Holo	Adult	Adult	within	Unknown	21.15	10	NA	NA	28	-2	2	Constant	Ctmax	0.25	26	47.91	1.06618	20	46.4	0.993134	20	No response to stimulus	Emailed to get raw data - calculated in excel	Tarusikirwa, V	Thermal plasticity in the invasive south American tomato pinworm Tuta absoluta (Meyrick) (Lepidoptera: Gelechiidae)	Journal of Thermal Biology	2020	https://www.sciencedirect.com/science/article/pii/S0306456519306047	0.0503333	0.000117947	92.078	30
50	3	7	99	Lepidoptera	Gelechiidae	Tuta	absoluta	Tuta absoluta	Terrestrial	Field	Holo	Adult	Adult	within	Unknown	21.15	10	NA	NA	28	23	72	Constant	Ctmax	0.25	27	47.085	1.3196	20	46.695	1.92093	20	No response to stimulus	Emailed to get raw data - calculated in excel	Tarusikirwa, V	Thermal plasticity in the invasive south American tomato pinworm Tuta absoluta (Meyrick) (Lepidoptera: Gelechiidae)	Journal of Thermal Biology	2020	https://www.sciencedirect.com/science/article/pii/S0306456519306047	0.078	0.0108626	9.59473	5
51	3	7	99	Lepidoptera	Gelechiidae	Tuta	absoluta	Tuta absoluta	Terrestrial	Field	Holo	Adult	Adult	within	Unknown	21.15	10	NA	NA	33	28	72	Constant	Ctmax	0.25	27	46.795	1.25592	20	47.085	1.3196	20	No response to stimulus	Emailed to get raw data - calculated in excel	Tarusikirwa, V	Thermal plasticity in the invasive south American tomato pinworm Tuta absoluta (Meyrick) (Lepidoptera: Gelechiidae)	Journal of Thermal Biology	2020	https://www.sciencedirect.com/science/article/pii/S0306456519306047	-0.058	0.00663737	12.2745	5
52	3	7	99	Lepidoptera	Gelechiidae	Tuta	absoluta	Tuta absoluta	Terrestrial	Field	Holo	Adult	Adult	within	Unknown	21.15	10	NA	NA	28	42	2	Constant	Ctmin	0.25	28	-2.18	0.226181	20	3.63	0.624163	20	No response to stimulus	Emailed to get raw data - calculated in excel	Tarusikirwa, V	Thermal plasticity in the invasive south American tomato pinworm Tuta absoluta (Meyrick) (Lepidoptera: Gelechiidae)	Journal of Thermal Biology	2020	https://www.sciencedirect.com/science/article/pii/S0306456519306047	0.415	0.000112433	94.309	-14
53	3	7	99	Lepidoptera	Gelechiidae	Tuta	absoluta	Tuta absoluta	Terrestrial	Field	Holo	Adult	Adult	within	Unknown	21.15	10	NA	NA	-2	28	2	Constant	Ctmin	0.25	28	-0.63	0.667359	20	-2.18	0.226181	20	No response to stimulus	Emailed to get raw data - calculated in excel	Tarusikirwa, V	Thermal plasticity in the invasive south American tomato pinworm Tuta absoluta (Meyrick) (Lepidoptera: Gelechiidae)	Journal of Thermal Biology	2020	https://www.sciencedirect.com/science/article/pii/S0306456519306047	-0.0516667	2.76e-05	190.399	-30
54	3	7	99	Lepidoptera	Gelechiidae	Tuta	absoluta	Tuta absoluta	Terrestrial	Field	Holo	Adult	Adult	within	Unknown	21.15	10	NA	NA	23	28	72	Constant	Ctmin	0.25	29	-1.845	0.771516	20	-1.455	1.20196	20	No response to stimulus	Emailed to get raw data - calculated in excel	Tarusikirwa, V	Thermal plasticity in the invasive south American tomato pinworm Tuta absoluta (Meyrick) (Lepidoptera: Gelechiidae)	Journal of Thermal Biology	2020	https://www.sciencedirect.com/science/article/pii/S0306456519306047	0.078	0.00407989	15.6558	-5
55	3	7	99	Lepidoptera	Gelechiidae	Tuta	absoluta	Tuta absoluta	Terrestrial	Field	Holo	Adult	Adult	within	Unknown	21.15	10	NA	NA	28	33	72	Constant	Ctmin	0.25	29	-1.455	1.20196	20	-1.245	0.427323	20	No response to stimulus	Emailed to get raw data - calculated in excel	Tarusikirwa, V	Thermal plasticity in the invasive south American tomato pinworm Tuta absoluta (Meyrick) (Lepidoptera: Gelechiidae)	Journal of Thermal Biology	2020	https://www.sciencedirect.com/science/article/pii/S0306456519306047	0.042	0.00325463	17.5287	-5
56	5	8	64	Coleoptera	Coccinellidae	Harmonia	axyridis	Harmonia axyridis	Terrestrial	Laboratory	Holo	Early life	Adult	within	Mixed	33.92	10	NA	41.48	23.5	18.6	NA	Day/night constant cycle	Ctmax	0.05	30	44.26	0.25	30	44.18	0.41	30	Loss of clinging ability	Graph	Shinner, R	Across-stage consequences of thermal stress have trait-specific effects and limited fitness costs in the harlequin ladybird, Harmonia axyridis	Evolutionary Ecology	2020	https://link.springer.com/article/10.1007/s10682-020-10045-1	0.0163265	0.000320144	55.8891	4.9
57	5	8	64	Coleoptera	Coccinellidae	Harmonia	axyridis	Harmonia axyridis	Terrestrial	Laboratory	Holo	Early life	Adult	within	Mixed	33.92	10	NA	41.48	28.6	23.5	NA	Day/night constant cycle	Ctmax	0.05	30	44.23	0.44	30	44.26	0.25	30	Loss of clinging ability	Graph	Shinner, R	Across-stage consequences of thermal stress have trait-specific effects and limited fitness costs in the harlequin ladybird, Harmonia axyridis	Evolutionary Ecology	2020	https://link.springer.com/article/10.1007/s10682-020-10045-2	-0.00588235	0.000328207	55.1983	5.1
58	5	8	64	Coleoptera	Coccinellidae	Harmonia	axyridis	Harmonia axyridis	Terrestrial	Laboratory	Holo	Adult	Adult	within	Mixed	33.92	10	NA	41.48	23.5	18.6	168	Day/night constant cycle	Ctmax	0.05	31	44.16	0.55	30	44.07	0.48	30	Loss of clinging ability	Graph	Shinner, R	Across-stage consequences of thermal stress have trait-specific effects and limited fitness costs in the harlequin ladybird, Harmonia axyridis	Evolutionary Ecology	2020	https://link.springer.com/article/10.1007/s10682-020-10045-3	0.0183673	0.000739831	36.7649	4.9
59	5	8	64	Coleoptera	Coccinellidae	Harmonia	axyridis	Harmonia axyridis	Terrestrial	Laboratory	Holo	Adult	Adult	within	Mixed	33.92	10	NA	41.48	28.6	23.5	168	Day/night constant cycle	Ctmax	0.05	31	44.6	0.41	30	44.16	0.55	30	Loss of clinging ability	Graph	Shinner, R	Across-stage consequences of thermal stress have trait-specific effects and limited fitness costs in the harlequin ladybird, Harmonia axyridis	Evolutionary Ecology	2020	https://link.springer.com/article/10.1007/s10682-020-10045-4	0.0862745	0.000603101	40.7197	5.1
60	5	8	64	Coleoptera	Coccinellidae	Harmonia	axyridis	Harmonia axyridis	Terrestrial	Laboratory	Holo	Early life	Adult	within	Mixed	33.92	10	NA	41.48	18.6	23.5	NA	Day/night constant cycle	Ctmin	0.05	32	1.2	0.69	30	1.21	0.55	30	No response to stimulus	Graph	Shinner, R	Across-stage consequences of thermal stress have trait-specific effects and limited fitness costs in the harlequin ladybird, Harmonia axyridis	Evolutionary Ecology	2020	https://link.springer.com/article/10.1007/s10682-020-10045-5	0.00204082	0.00108094	30.4158	-4.9
61	5	8	64	Coleoptera	Coccinellidae	Harmonia	axyridis	Harmonia axyridis	Terrestrial	Laboratory	Holo	Early life	Adult	within	Mixed	33.92	10	NA	41.48	23.5	28.6	NA	Day/night constant cycle	Ctmin	0.05	32	1.21	0.55	30	1.45	0.95	30	No response to stimulus	Graph	Shinner, R	Across-stage consequences of thermal stress have trait-specific effects and limited fitness costs in the harlequin ladybird, Harmonia axyridis	Evolutionary Ecology	2020	https://link.springer.com/article/10.1007/s10682-020-10045-6	0.0470588	0.00154428	25.447	-5.1
62	5	8	64	Coleoptera	Coccinellidae	Harmonia	axyridis	Harmonia axyridis	Terrestrial	Laboratory	Holo	Adult	Adult	within	Mixed	33.92	10	NA	41.48	18.6	23.5	168	Day/night constant cycle	Ctmin	0.05	33	0.97	0.87	30	1.11	1.11	30	No response to stimulus	Graph	Shinner, R	Across-stage consequences of thermal stress have trait-specific effects and limited fitness costs in the harlequin ladybird, Harmonia axyridis	Evolutionary Ecology	2020	https://link.springer.com/article/10.1007/s10682-020-10045-7	0.0285714	0.00276135	19.03	-4.9
63	5	8	64	Coleoptera	Coccinellidae	Harmonia	axyridis	Harmonia axyridis	Terrestrial	Laboratory	Holo	Adult	Adult	within	Mixed	33.92	10	NA	41.48	23.5	28.6	168	Day/night constant cycle	Ctmin	0.05	33	1.11	1.11	30	1.37	1.08	30	No response to stimulus	Graph	Shinner, R	Across-stage consequences of thermal stress have trait-specific effects and limited fitness costs in the harlequin ladybird, Harmonia axyridis	Evolutionary Ecology	2020	https://link.springer.com/article/10.1007/s10682-020-10045-8	0.0509804	0.00307382	18.0369	-5.1
64	12	9	100	Hymenoptera	Formicidae	Wasmannia	auropunctata	Wasmannia auropunctata	Terrestrial	Field	Holo	Adult	Adult	within	Female	34.1	10	NA	0.109	20	15	240	Constant	Ctmax	0.25	34	41.3594	0.823348	14	40.3032	1.6467	14	Loss of activity	Graph	Coulin, C	Linking thermo-tolerances of the highly invasive ant, Wasmannia auropunctata, to its current and potential distribution	Biological Invasions	2020	https://link.springer.com/article/10.1007/s10530-019-02063-0	0.211247	0.0096843	10.1617	5
65	12	9	100	Hymenoptera	Formicidae	Wasmannia	auropunctata	Wasmannia auropunctata	Terrestrial	Field	Holo	Adult	Adult	within	Female	34.1	10	NA	0.109	25	20	240	Constant	Ctmax	0.25	34	41.6381	0.933127	14	41.3594	0.823348	14	Loss of activity	Graph	Coulin, C	Linking thermo-tolerances of the highly invasive ant, Wasmannia auropunctata, to its current and potential distribution	Biological Invasions	2020	https://link.springer.com/article/10.1007/s10530-019-02063-1	0.0557457	0.00442465	15.0335	5
66	12	9	100	Hymenoptera	Formicidae	Wasmannia	auropunctata	Wasmannia auropunctata	Terrestrial	Field	Holo	Adult	Adult	within	Female	34.1	10	NA	0.109	30	25	240	Constant	Ctmax	0.25	34	42.313	0.658678	14	41.6381	0.933127	14	Loss of activity	Graph	Coulin, C	Linking thermo-tolerances of the highly invasive ant, Wasmannia auropunctata, to its current and potential distribution	Biological Invasions	2020	https://link.springer.com/article/10.1007/s10530-019-02063-2	0.134963	0.00372738	16.3794	5
67	12	9	100	Hymenoptera	Formicidae	Wasmannia	auropunctata	Wasmannia auropunctata	Terrestrial	Field	Holo	Adult	Adult	within	Female	34.1	10	NA	0.109	35	30	240	Constant	Ctmax	0.25	34	43.0465	1.26247	14	42.313	0.658678	14	Loss of activity	Graph	Coulin, C	Linking thermo-tolerances of the highly invasive ant, Wasmannia auropunctata, to its current and potential distribution	Biological Invasions	2020	https://link.springer.com/article/10.1007/s10530-019-02063-3	0.146699	0.00579337	13.1382	5
68	12	9	100	Hymenoptera	Formicidae	Wasmannia	auropunctata	Wasmannia auropunctata	Terrestrial	Field	Holo	Adult	Adult	within	Female	34.1	10	NA	0.109	10	15	240	Constant	Ctmin	0.25	35	6.06897	1.4819	30	5.06631	2.0921	30	Loss of natural position	Graph	Coulin, C	Linking thermo-tolerances of the highly invasive ant, Wasmannia auropunctata, to its current and potential distribution	Biological Invasions	2020	https://link.springer.com/article/10.1007/s10530-019-02063-4	-0.200531	0.00876387	10.682	-5
69	12	9	100	Hymenoptera	Formicidae	Wasmannia	auropunctata	Wasmannia auropunctata	Terrestrial	Field	Holo	Adult	Adult	within	Female	34.1	10	NA	0.109	15	20	240	Constant	Ctmin	0.25	35	5.06631	2.0921	30	5.73475	1.83058	30	Loss of natural position	Graph	Coulin, C	Linking thermo-tolerances of the highly invasive ant, Wasmannia auropunctata, to its current and potential distribution	Biological Invasions	2020	https://link.springer.com/article/10.1007/s10530-019-02063-5	0.133687	0.0103039	9.85144	-5
70	12	9	100	Hymenoptera	Formicidae	Wasmannia	auropunctata	Wasmannia auropunctata	Terrestrial	Field	Holo	Adult	Adult	within	Female	34.1	10	NA	0.109	20	25	240	Constant	Ctmin	0.25	35	5.73475	1.83058	30	5.06631	2.0921	30	Loss of natural position	Graph	Coulin, C	Linking thermo-tolerances of the highly invasive ant, Wasmannia auropunctata, to its current and potential distribution	Biological Invasions	2020	https://link.springer.com/article/10.1007/s10530-019-02063-6	-0.133687	0.0103039	9.85144	-5
71	12	9	100	Hymenoptera	Formicidae	Wasmannia	auropunctata	Wasmannia auropunctata	Terrestrial	Field	Holo	Adult	Adult	within	Female	34.1	10	NA	0.109	25	30	240	Constant	Ctmin	0.25	35	7.74005	2.70229	30	8.93369	1.91776	30	Loss of natural position	Graph	Coulin, C	Linking thermo-tolerances of the highly invasive ant, Wasmannia auropunctata, to its current and potential distribution	Biological Invasions	2020	https://link.springer.com/article/10.1007/s10530-019-02063-7	0.238727	0.0146402	8.26468	-5
72	13	10	81	Hemiptera	Lygaeidae	Nysius	groenlandicus	Nysius groenlandicus	Terrestrial	Field	Hemi	Adult	Adult	within	Unknown	61.18	60 - 70	NA	2.36	42	20	1	Constant	Ctmax	0.2	36	49.4159	0.431318	13	49.3822	0.41784	13	Loss of activity	Graph	Sorensen, M	Rapid induction of the heat hardening response in an Arctic insect	Rapid induction of the heat hardening response in an Arctic insect	2019	https://royalsocietypublishing.org/doi/10.1098/rsbl.2019.0613	0.00152931	5.73e-05	132.089	22
73	13	10	81	Hemiptera	Lygaeidae	Nysius	groenlandicus	Nysius groenlandicus	Terrestrial	Field	Hemi	Adult	Adult	within	Unknown	61.18	60 - 70	NA	2.36	42	20	1	Constant	Ctmax	0.2	36	49.4888	0.532408	13	49.3841	0.438058	13	Loss of activity	Graph	Sorensen, M	Rapid induction of the heat hardening response in an Arctic insect	Rapid induction of the heat hardening response in an Arctic insect	2019	https://royalsocietypublishing.org/doi/10.1098/rsbl.2019.0613	0.00475786	7.55e-05	115.05	22
74	13	10	81	Hemiptera	Lygaeidae	Nysius	groenlandicus	Nysius groenlandicus	Terrestrial	Field	Hemi	Adult	Adult	within	Unknown	61.18	60 - 70	NA	2.36	42	20	1	Constant	Ctmax	0.2	36	49.457	0.323489	13	49.3841	0.377404	13	Loss of activity	Graph	Sorensen, M	Rapid induction of the heat hardening response in an Arctic insect	Rapid induction of the heat hardening response in an Arctic insect	2019	https://royalsocietypublishing.org/doi/10.1098/rsbl.2019.0613	0.00331351	3.93e-05	159.579	22
75	13	10	81	Hemiptera	Lygaeidae	Nysius	groenlandicus	Nysius groenlandicus	Terrestrial	Field	Hemi	Adult	Adult	within	Unknown	61.18	60 - 70	NA	2.36	42	20	1	Constant	Ctmax	0.2	36	49.4346	0.586323	13	49.3822	0.505451	13	Loss of activity	Graph	Sorensen, M	Rapid induction of the heat hardening response in an Arctic insect	Rapid induction of the heat hardening response in an Arctic insect	2019	https://royalsocietypublishing.org/doi/10.1098/rsbl.2019.0613	0.00237893	9.52e-05	102.468	22
76	31	11	19	Diptera	Tephritidae	Ceratitis	capitata	Ceratitis capitata	Terrestrial	Laboratory	Holo	Adult	Adult	within	Mixed	33.67	10	NA	6.46	30	25	120	Constant	Ctmax	0.25	37	43.3042	0.354869	10	42.818	0.236579	10	No response to stimulus	Graph	Weldon, C	Geographic variation and plasticity in climate stress resistance among southern African populations of Ceratitis capitata (Wiedemann) (Diptera: Tephritidae)	Scientific reports	2018	https://www.nature.com/articles/s41598-018-28259-3	0.0972569	0.000727608	37.0725	5
77	31	11	19	Diptera	Tephritidae	Ceratitis	capitata	Ceratitis capitata	Terrestrial	Laboratory	Holo	Adult	Adult	within	Mixed	33.67	10	NA	6.46	25	20	120	Constant	Ctmax	0.25	37	42.818	0.236579	10	42.4938	0.354869	10	No response to stimulus	Graph	Weldon, C	Geographic variation and plasticity in climate stress resistance among southern African populations of Ceratitis capitata (Wiedemann) (Diptera: Tephritidae)	Scientific reports	2018	https://www.nature.com/articles/s41598-018-28259-3	0.0648379	0.000727608	37.0725	5
78	31	12	19	Diptera	Tephritidae	Ceratitis	capitata	Ceratitis capitata	Terrestrial	Laboratory	Holo	Adult	Adult	within	Mixed	33.39	10	9.8	9.8	30	25	120	Constant	Ctmax	0.25	38	42.7182	0.315439	10	42.3067	0.354869	10	No response to stimulus	Graph	Weldon, C	Geographic variation and plasticity in climate stress resistance among southern African populations of Ceratitis capitata (Wiedemann) (Diptera: Tephritidae)	Scientific reports	2018	https://www.nature.com/articles/s41598-018-28259-3	0.0822943	0.000901736	33.3012	5
79	31	12	19	Diptera	Tephritidae	Ceratitis	capitata	Ceratitis capitata	Terrestrial	Laboratory	Holo	Adult	Adult	within	Mixed	33.39	10	9.8	9.8	25	20	120	Constant	Ctmax	0.25	38	42.3067	0.354869	10	41.808	0.276009	10	No response to stimulus	Graph	Weldon, C	Geographic variation and plasticity in climate stress resistance among southern African populations of Ceratitis capitata (Wiedemann) (Diptera: Tephritidae)	Scientific reports	2018	https://www.nature.com/articles/s41598-018-28259-3	0.0997506	0.000808453	35.17	5
80	31	13	19	Diptera	Tephritidae	Ceratitis	capitata	Ceratitis capitata	Terrestrial	Laboratory	Holo	Adult	Adult	within	Mixed	33.01	10	NA	6.46	30	25	120	Constant	Ctmax	0.25	39	43.217	0.276009	10	42.3067	0.354869	10	No response to stimulus	Graph	Weldon, C	Geographic variation and plasticity in climate stress resistance among southern African populations of Ceratitis capitata (Wiedemann) (Diptera: Tephritidae)	Scientific reports	2018	https://www.nature.com/articles/s41598-018-28259-3	0.182045	0.000808453	35.17	5
81	31	13	19	Diptera	Tephritidae	Ceratitis	capitata	Ceratitis capitata	Terrestrial	Laboratory	Holo	Adult	Adult	within	Mixed	33.01	10	NA	6.46	25	20	120	Constant	Ctmax	0.25	39	42.3067	0.354869	10	42.5062	0.315439	10	No response to stimulus	Graph	Weldon, C	Geographic variation and plasticity in climate stress resistance among southern African populations of Ceratitis capitata (Wiedemann) (Diptera: Tephritidae)	Scientific reports	2018	https://www.nature.com/articles/s41598-018-28259-3	-0.0399002	0.000901736	33.3012	5
82	31	14	19	Diptera	Tephritidae	Ceratitis	capitata	Ceratitis capitata	Terrestrial	Laboratory	Holo	Adult	Adult	within	Mixed	33.34	10	NA	6.46	30	25	120	Constant	Ctmax	0.25	40	43.1172	0.315439	10	42.2195	0.276009	10	No response to stimulus	Graph	Weldon, C	Geographic variation and plasticity in climate stress resistance among southern African populations of Ceratitis capitata (Wiedemann) (Diptera: Tephritidae)	Scientific reports	2018	https://www.nature.com/articles/s41598-018-28259-3	0.179551	0.000702732	37.7229	5
83	31	14	19	Diptera	Tephritidae	Ceratitis	capitata	Ceratitis capitata	Terrestrial	Laboratory	Holo	Adult	Adult	within	Mixed	33.34	10	NA	6.46	25	20	120	Constant	Ctmax	0.25	40	42.2195	0.276009	10	42.2943	0.394299	10	No response to stimulus	Graph	Weldon, C	Geographic variation and plasticity in climate stress resistance among southern African populations of Ceratitis capitata (Wiedemann) (Diptera: Tephritidae)	Scientific reports	2018	https://www.nature.com/articles/s41598-018-28259-3	-0.0149626	0.000926611	32.8512	5
84	31	15	19	Diptera	Tephritidae	Ceratitis	capitata	Ceratitis capitata	Terrestrial	Laboratory	Holo	Adult	Adult	within	Mixed	25.06	10	NA	6.46	30	25	120	Constant	Ctmax	0.25	41	44.0025	0.670308	10	43.6035	0.906888	10	No response to stimulus	Graph	Weldon, C	Geographic variation and plasticity in climate stress resistance among southern African populations of Ceratitis capitata (Wiedemann) (Diptera: Tephritidae)	Scientific reports	2018	https://www.nature.com/articles/s41598-018-28259-3	0.0798005	0.00508703	14.0206	5
85	31	15	19	Diptera	Tephritidae	Ceratitis	capitata	Ceratitis capitata	Terrestrial	Laboratory	Holo	Adult	Adult	within	Mixed	25.06	10	NA	6.46	25	20	120	Constant	Ctmax	0.25	41	43.6035	0.906888	10	43.8155	1.53777	10	No response to stimulus	Graph	Weldon, C	Geographic variation and plasticity in climate stress resistance among southern African populations of Ceratitis capitata (Wiedemann) (Diptera: Tephritidae)	Scientific reports	2018	https://www.nature.com/articles/s41598-018-28259-3	-0.042394	0.0127487	8.85661	5
86	31	16	19	Diptera	Tephritidae	Ceratitis	capitata	Ceratitis capitata	Terrestrial	Laboratory	Holo	Adult	Adult	within	Mixed	28.47	10	NA	6.46	30	25	120	Constant	Ctmax	0.25	42	42.606	0.354869	10	42.2319	0.236579	10	No response to stimulus	Graph	Weldon, C	Geographic variation and plasticity in climate stress resistance among southern African populations of Ceratitis capitata (Wiedemann) (Diptera: Tephritidae)	Scientific reports	2018	https://www.nature.com/articles/s41598-018-28259-3	0.074813	0.000727608	37.0725	5
87	31	16	19	Diptera	Tephritidae	Ceratitis	capitata	Ceratitis capitata	Terrestrial	Laboratory	Holo	Adult	Adult	within	Mixed	28.47	10	NA	6.46	25	20	120	Constant	Ctmax	0.25	42	42.2319	0.236579	10	41.7082	0.354869	10	No response to stimulus	Graph	Weldon, C	Geographic variation and plasticity in climate stress resistance among southern African populations of Ceratitis capitata (Wiedemann) (Diptera: Tephritidae)	Scientific reports	2018	https://www.nature.com/articles/s41598-018-28259-3	0.104738	0.000727608	37.0725	5
88	31	17	19	Diptera	Tephritidae	Ceratitis	capitata	Ceratitis capitata	Terrestrial	Laboratory	Holo	Adult	Adult	within	Mixed	23.05	10	6	6	30	25	120	Constant	Ctmax	0.25	43	43.1297	0.276009	10	42.7057	0.354869	10	No response to stimulus	Graph	Weldon, C	Geographic variation and plasticity in climate stress resistance among southern African populations of Ceratitis capitata (Wiedemann) (Diptera: Tephritidae)	Scientific reports	2018	https://www.nature.com/articles/s41598-018-28259-3	0.084788	0.000808453	35.17	5
89	31	17	19	Diptera	Tephritidae	Ceratitis	capitata	Ceratitis capitata	Terrestrial	Laboratory	Holo	Adult	Adult	within	Mixed	23.05	10	6	6	25	20	120	Constant	Ctmax	0.25	43	42.7057	0.354869	10	41.7955	0.315439	10	No response to stimulus	Graph	Weldon, C	Geographic variation and plasticity in climate stress resistance among southern African populations of Ceratitis capitata (Wiedemann) (Diptera: Tephritidae)	Scientific reports	2018	https://www.nature.com/articles/s41598-018-28259-3	0.182045	0.000901736	33.3012	5
90	31	18	19	Diptera	Tephritidae	Ceratitis	capitata	Ceratitis capitata	Terrestrial	Laboratory	Holo	Adult	Adult	within	Mixed	1.28	0 - -10	NA	6.46	30	25	120	Constant	Ctmax	0.25	44	44.1147	0.591448	10	43.3915	0.354869	10	No response to stimulus	Graph	Weldon, C	Geographic variation and plasticity in climate stress resistance among southern African populations of Ceratitis capitata (Wiedemann) (Diptera: Tephritidae)	Scientific reports	2018	https://www.nature.com/articles/s41598-018-28259-3	0.144638	0.00190297	22.9236	5
91	31	18	19	Diptera	Tephritidae	Ceratitis	capitata	Ceratitis capitata	Terrestrial	Laboratory	Holo	Adult	Adult	within	Mixed	1.28	0 - -10	NA	6.46	25	20	120	Constant	Ctmax	0.25	44	43.3915	0.354869	10	43.5037	0.630878	10	No response to stimulus	Graph	Weldon, C	Geographic variation and plasticity in climate stress resistance among southern African populations of Ceratitis capitata (Wiedemann) (Diptera: Tephritidae)	Scientific reports	2018	https://www.nature.com/articles/s41598-018-28259-3	-0.0224439	0.00209576	21.8439	5
92	31	19	19	Diptera	Tephritidae	Ceratitis	capitata	Ceratitis capitata	Terrestrial	Laboratory	Holo	Adult	Adult	within	Mixed	33.67	10	NA	6.46	25	30	120	Constant	Ctmin	0.25	45	7.3057	0.327697	10	7.87565	0.491546	10	No response to stimulus	Graph	Weldon, C	Geographic variation and plasticity in climate stress resistance among southern African populations of Ceratitis capitata (Wiedemann) (Diptera: Tephritidae)	Scientific reports	2018	https://www.nature.com/articles/s41598-018-28259-3	0.11399	0.00139601	26.7643	-5
93	31	19	19	Diptera	Tephritidae	Ceratitis	capitata	Ceratitis capitata	Terrestrial	Laboratory	Holo	Adult	Adult	within	Mixed	33.67	10	NA	6.46	20	25	120	Constant	Ctmin	0.25	45	6.5544	0.0819243	10	7.3057	0.327697	10	No response to stimulus	Graph	Weldon, C	Geographic variation and plasticity in climate stress resistance among southern African populations of Ceratitis capitata (Wiedemann) (Diptera: Tephritidae)	Scientific reports	2018	https://www.nature.com/articles/s41598-018-28259-3	0.150259	0.000456388	46.8094	-5
94	31	20	19	Diptera	Tephritidae	Ceratitis	capitata	Ceratitis capitata	Terrestrial	Laboratory	Holo	Adult	Adult	within	Mixed	33.39	10	9.8	9.8	25	30	120	Constant	Ctmin	0.25	46	7.51295	0.245773	10	7.82383	0.655394	10	No response to stimulus	Graph	Weldon, C	Geographic variation and plasticity in climate stress resistance among southern African populations of Ceratitis capitata (Wiedemann) (Diptera: Tephritidae)	Scientific reports	2018	https://www.nature.com/articles/s41598-018-28259-3	0.0621762	0.00195978	22.5889	-5
95	31	20	19	Diptera	Tephritidae	Ceratitis	capitata	Ceratitis capitata	Terrestrial	Laboratory	Holo	Adult	Adult	within	Mixed	33.39	10	9.8	9.8	20	25	120	Constant	Ctmin	0.25	46	6.70984	0.327697	10	7.51295	0.245773	10	No response to stimulus	Graph	Weldon, C	Geographic variation and plasticity in climate stress resistance among southern African populations of Ceratitis capitata (Wiedemann) (Diptera: Tephritidae)	Scientific reports	2018	https://www.nature.com/articles/s41598-018-28259-3	0.160622	0.000671159	38.6	-5
96	31	21	19	Diptera	Tephritidae	Ceratitis	capitata	Ceratitis capitata	Terrestrial	Laboratory	Holo	Adult	Adult	within	Mixed	33.01	10	NA	6.46	25	30	120	Constant	Ctmin	0.25	47	7.74611	0.245773	10	7.72021	0.327697	10	No response to stimulus	Graph	Weldon, C	Geographic variation and plasticity in climate stress resistance among southern African populations of Ceratitis capitata (Wiedemann) (Diptera: Tephritidae)	Scientific reports	2018	https://www.nature.com/articles/s41598-018-28259-3	-0.00518134	0.000671159	38.6	-5
97	31	21	19	Diptera	Tephritidae	Ceratitis	capitata	Ceratitis capitata	Terrestrial	Laboratory	Holo	Adult	Adult	within	Mixed	33.01	10	NA	6.46	20	25	120	Constant	Ctmin	0.25	47	6.94301	0.491546	10	7.74611	0.245773	10	No response to stimulus	Graph	Weldon, C	Geographic variation and plasticity in climate stress resistance among southern African populations of Ceratitis capitata (Wiedemann) (Diptera: Tephritidae)	Scientific reports	2018	https://www.nature.com/articles/s41598-018-28259-3	0.160622	0.00120809	28.7707	-5
98	31	22	19	Diptera	Tephritidae	Ceratitis	capitata	Ceratitis capitata	Terrestrial	Laboratory	Holo	Adult	Adult	within	Mixed	33.34	10	NA	6.46	25	30	120	Constant	Ctmin	0.25	48	6.83938	0.163849	10	7.48705	0.327697	10	No response to stimulus	Graph	Weldon, C	Geographic variation and plasticity in climate stress resistance among southern African populations of Ceratitis capitata (Wiedemann) (Diptera: Tephritidae)	Scientific reports	2018	https://www.nature.com/articles/s41598-018-28259-3	0.129534	0.000536927	43.1561	-5
99	31	22	19	Diptera	Tephritidae	Ceratitis	capitata	Ceratitis capitata	Terrestrial	Laboratory	Holo	Adult	Adult	within	Mixed	33.34	10	NA	6.46	20	25	120	Constant	Ctmin	0.25	48	6.5285	0.245773	10	6.83938	0.163849	10	No response to stimulus	Graph	Weldon, C	Geographic variation and plasticity in climate stress resistance among southern African populations of Ceratitis capitata (Wiedemann) (Diptera: Tephritidae)	Scientific reports	2018	https://www.nature.com/articles/s41598-018-28259-3	0.0621762	0.000349003	53.5286	-5
100	31	23	19	Diptera	Tephritidae	Ceratitis	capitata	Ceratitis capitata	Terrestrial	Laboratory	Holo	Adult	Adult	within	Mixed	25.06	10	NA	6.46	25	30	120	Constant	Ctmin	0.25	49	3.65285	1.72041	10	3.88601	1.22886	10	No response to stimulus	Graph	Weldon, C	Geographic variation and plasticity in climate stress resistance among southern African populations of Ceratitis capitata (Wiedemann) (Diptera: Tephritidae)	Scientific reports	2018	https://www.nature.com/articles/s41598-018-28259-3	0.0466321	0.0178797	7.4786	-5
101	31	23	19	Diptera	Tephritidae	Ceratitis	capitata	Ceratitis capitata	Terrestrial	Laboratory	Holo	Adult	Adult	within	Mixed	25.06	10	NA	6.46	20	25	120	Constant	Ctmin	0.25	49	3.10881	0.819243	10	3.65285	1.72041	10	No response to stimulus	Graph	Weldon, C	Geographic variation and plasticity in climate stress resistance among southern African populations of Ceratitis capitata (Wiedemann) (Diptera: Tephritidae)	Scientific reports	2018	https://www.nature.com/articles/s41598-018-28259-3	0.108808	0.0145239	8.29772	-5
102	31	24	19	Diptera	Tephritidae	Ceratitis	capitata	Ceratitis capitata	Terrestrial	Laboratory	Holo	Adult	Adult	within	Mixed	28.47	10	NA	6.46	25	30	120	Constant	Ctmin	0.25	50	7.72021	0.327697	10	8.49741	0.327697	10	No response to stimulus	Graph	Weldon, C	Geographic variation and plasticity in climate stress resistance among southern African populations of Ceratitis capitata (Wiedemann) (Diptera: Tephritidae)	Scientific reports	2018	https://www.nature.com/articles/s41598-018-28259-3	0.15544	0.000859083	34.1179	-5
103	31	24	19	Diptera	Tephritidae	Ceratitis	capitata	Ceratitis capitata	Terrestrial	Laboratory	Holo	Adult	Adult	within	Mixed	28.47	10	NA	6.46	20	25	120	Constant	Ctmin	0.25	50	7.15026	0.245773	10	7.72021	0.327697	10	No response to stimulus	Graph	Weldon, C	Geographic variation and plasticity in climate stress resistance among southern African populations of Ceratitis capitata (Wiedemann) (Diptera: Tephritidae)	Scientific reports	2018	https://www.nature.com/articles/s41598-018-28259-3	0.11399	0.000671159	38.6	-5
104	31	25	19	Diptera	Tephritidae	Ceratitis	capitata	Ceratitis capitata	Terrestrial	Laboratory	Holo	Adult	Adult	within	Mixed	23.05	10	6	6	25	30	120	Constant	Ctmin	0.25	51	7.38342	0.409621	10	7.38342	0.409621	10	No response to stimulus	Graph	Weldon, C	Geographic variation and plasticity in climate stress resistance among southern African populations of Ceratitis capitata (Wiedemann) (Diptera: Tephritidae)	Scientific reports	2018	https://www.nature.com/articles/s41598-018-28259-3	0	0.00134232	27.2943	-5
105	31	25	19	Diptera	Tephritidae	Ceratitis	capitata	Ceratitis capitata	Terrestrial	Laboratory	Holo	Adult	Adult	within	Mixed	23.05	10	6	6	20	25	120	Constant	Ctmin	0.25	51	6.21762	0.655394	10	7.56477	0.491546	10	No response to stimulus	Graph	Weldon, C	Geographic variation and plasticity in climate stress resistance among southern African populations of Ceratitis capitata (Wiedemann) (Diptera: Tephritidae)	Scientific reports	2018	https://www.nature.com/articles/s41598-018-28259-3	0.26943	0.00268464	19.3	-5
106	31	26	19	Diptera	Tephritidae	Ceratitis	capitata	Ceratitis capitata	Terrestrial	Laboratory	Holo	Adult	Adult	within	Mixed	1.28	0 - -10	NA	6.46	25	30	120	Constant	Ctmin	0.25	52	4.55959	0.737319	10	5.20725	1.14694	10	No response to stimulus	Graph	Weldon, C	Geographic variation and plasticity in climate stress resistance among southern African populations of Ceratitis capitata (Wiedemann) (Diptera: Tephritidae)	Scientific reports	2018	https://www.nature.com/articles/s41598-018-28259-3	0.129534	0.00743644	11.5962	-5
107	31	26	19	Diptera	Tephritidae	Ceratitis	capitata	Ceratitis capitata	Terrestrial	Laboratory	Holo	Adult	Adult	within	Mixed	1.28	0 - -10	NA	6.46	20	25	120	Constant	Ctmin	0.25	52	4.63731	1.06502	10	4.55959	0.737319	10	No response to stimulus	Graph	Weldon, C	Geographic variation and plasticity in climate stress resistance among southern African populations of Ceratitis capitata (Wiedemann) (Diptera: Tephritidae)	Scientific reports	2018	https://www.nature.com/articles/s41598-018-28259-3	-0.015544	0.00671159	12.2064	-5
108	35	30	15	Lepidoptera	Noctuidae	Busseola	fusca	Busseola fusca	Terrestrial	Laboratory	Holo	Early life	Early life	within	Unknown	NA		NA	162.15	28	23	72	Constant	Ctmax	0.25	53	46.8211	0.569634	20	46.7878	0.544317	20	No response to stimulus	Graph	Mutamiswa, R	Superior basal and plastic thermal responses to environmental heterogeneity in invasive exotic stemborer Chilo partellus Swinhoe over indigenous Busseola fusca (Fuller) and Sesamia calamistis Hampson	Physiological Entomology	2018	https://onlinelibrary.wiley.com/doi/10.1111/phen.12235	0.00665742	0.00124153	28.3806	5
109	35	30	15	Lepidoptera	Noctuidae	Busseola	fusca	Busseola fusca	Terrestrial	Laboratory	Holo	Early life	Early life	within	Unknown	NA		NA	162.15	33	28	72	Constant	Ctmax	0.25	53	46.871	0.556976	20	46.8211	0.569634	20	No response to stimulus	Graph	Mutamiswa, R	Superior basal and plastic thermal responses to environmental heterogeneity in invasive exotic stemborer Chilo partellus Swinhoe over indigenous Busseola fusca (Fuller) and Sesamia calamistis Hampson	Physiological Entomology	2018	https://onlinelibrary.wiley.com/doi/10.1111/phen.12236	0.00998614	0.00126941	28.0672	5
110	35	31	90	Lepidoptera	Noctuidae	Sesamia	calamistis	Sesamia calamistis	Terrestrial	Laboratory	Holo	Early life	Early life	within	Unknown	NA		NA	214.8	28	23	72	Constant	Ctmax	0.25	54	48.0638	0.531659	20	47.7198	0.556976	20	No response to stimulus	Graph	Mutamiswa, R	Superior basal and plastic thermal responses to environmental heterogeneity in invasive exotic stemborer Chilo partellus Swinhoe over indigenous Busseola fusca (Fuller) and Sesamia calamistis Hampson	Physiological Entomology	2018	https://onlinelibrary.wiley.com/doi/10.1111/phen.12237	0.0687933	0.00118577	29.0403	5
111	35	31	90	Lepidoptera	Noctuidae	Sesamia	calamistis	Sesamia calamistis	Terrestrial	Laboratory	Holo	Early life	Early life	within	Unknown	NA		NA	214.8	33	28	72	Constant	Ctmax	0.25	54	47.8308	0.544317	20	48.0638	0.531659	20	No response to stimulus	Graph	Mutamiswa, R	Superior basal and plastic thermal responses to environmental heterogeneity in invasive exotic stemborer Chilo partellus Swinhoe over indigenous Busseola fusca (Fuller) and Sesamia calamistis Hampson	Physiological Entomology	2018	https://onlinelibrary.wiley.com/doi/10.1111/phen.12238	-0.0466019	0.00115788	29.3878	5
112	35	32	22	Lepidoptera	Crambidae	Chilo	partellus	Chilo partellus	Terrestrial	Laboratory	Holo	Early life	Early life	within	Unknown	NA		NA	NA	25	20	72	Constant	Ctmax	0.25	55	48.5076	0.569634	20	48.6297	0.582293	20	No response to stimulus	Graph	Mutamiswa, R	Superior basal and plastic thermal responses to environmental heterogeneity in invasive exotic stemborer Chilo partellus Swinhoe over indigenous Busseola fusca (Fuller) and Sesamia calamistis Hampson	Physiological Entomology	2018	https://onlinelibrary.wiley.com/doi/10.1111/phen.12239	-0.0244105	0.0013271	27.4504	5
113	35	32	22	Lepidoptera	Crambidae	Chilo	partellus	Chilo partellus	Terrestrial	Laboratory	Holo	Early life	Early life	within	Unknown	NA		NA	NA	30	25	72	Constant	Ctmax	0.25	55	49.1345	0.569634	20	48.5076	0.569634	20	No response to stimulus	Graph	Mutamiswa, R	Superior basal and plastic thermal responses to environmental heterogeneity in invasive exotic stemborer Chilo partellus Swinhoe over indigenous Busseola fusca (Fuller) and Sesamia calamistis Hampson	Physiological Entomology	2018	https://onlinelibrary.wiley.com/doi/10.1111/phen.12240	0.125381	0.00129793	27.7571	5
114	35	30	15	Lepidoptera	Noctuidae	Busseola	fusca	Busseola fusca	Terrestrial	Laboratory	Holo	Early life	Early life	within	Unknown	NA		NA	162.15	23	28	72	Constant	Ctmin	0.25	56	2.42091	0.313852	20	2.92985	0.282467	20	No response to stimulus	Graph	Mutamiswa, R	Superior basal and plastic thermal responses to environmental heterogeneity in invasive exotic stemborer Chilo partellus Swinhoe over indigenous Busseola fusca (Fuller) and Sesamia calamistis Hampson	Physiological Entomology	2018	https://onlinelibrary.wiley.com/doi/10.1111/phen.12241	0.101788	0.000356581	52.9567	-5
115	35	30	15	Lepidoptera	Noctuidae	Busseola	fusca	Busseola fusca	Terrestrial	Laboratory	Holo	Early life	Early life	within	Unknown	NA		NA	162.15	28	33	72	Constant	Ctmin	0.25	56	2.92985	0.282467	20	2.07703	0.313852	20	No response to stimulus	Graph	Mutamiswa, R	Superior basal and plastic thermal responses to environmental heterogeneity in invasive exotic stemborer Chilo partellus Swinhoe over indigenous Busseola fusca (Fuller) and Sesamia calamistis Hampson	Physiological Entomology	2018	https://onlinelibrary.wiley.com/doi/10.1111/phen.12242	-0.170564	0.000356581	52.9567	-5
116	35	31	90	Lepidoptera	Noctuidae	Sesamia	calamistis	Sesamia calamistis	Terrestrial	Laboratory	Holo	Early life	Early life	within	Unknown	NA		NA	214.8	23	28	72	Constant	Ctmin	0.25	57	4.03026	0.282467	20	4.09904	0.282467	20	No response to stimulus	Graph	Mutamiswa, R	Superior basal and plastic thermal responses to environmental heterogeneity in invasive exotic stemborer Chilo partellus Swinhoe over indigenous Busseola fusca (Fuller) and Sesamia calamistis Hampson	Physiological Entomology	2018	https://onlinelibrary.wiley.com/doi/10.1111/phen.12243	0.0137552	0.000319149	55.9761	-5
117	35	31	90	Lepidoptera	Noctuidae	Sesamia	calamistis	Sesamia calamistis	Terrestrial	Laboratory	Holo	Early life	Early life	within	Unknown	NA		NA	214.8	28	33	72	Constant	Ctmin	0.25	57	4.09904	0.282467	20	3.20495	0.408007	20	No response to stimulus	Graph	Mutamiswa, R	Superior basal and plastic thermal responses to environmental heterogeneity in invasive exotic stemborer Chilo partellus Swinhoe over indigenous Busseola fusca (Fuller) and Sesamia calamistis Hampson	Physiological Entomology	2018	https://onlinelibrary.wiley.com/doi/10.1111/phen.12244	-0.178817	0.000492515	45.0599	-5
118	35	32	22	Lepidoptera	Crambidae	Chilo	partellus	Chilo partellus	Terrestrial	Laboratory	Holo	Early life	Early life	within	Unknown	NA		NA	NA	20	25	72	Constant	Ctmin	0.25	58	6.34113	0.313852	20	8.10179	0.345237	20	No response to stimulus	Graph	Mutamiswa, R	Superior basal and plastic thermal responses to environmental heterogeneity in invasive exotic stemborer Chilo partellus Swinhoe over indigenous Busseola fusca (Fuller) and Sesamia calamistis Hampson	Physiological Entomology	2018	https://onlinelibrary.wiley.com/doi/10.1111/phen.12245	0.352132	0.000435383	47.9252	-5
119	35	32	22	Lepidoptera	Crambidae	Chilo	partellus	Chilo partellus	Terrestrial	Laboratory	Holo	Early life	Early life	within	Unknown	NA		NA	NA	25	30	72	Constant	Ctmin	0.25	58	8.10179	0.345237	20	8.98212	0.376622	20	No response to stimulus	Graph	Mutamiswa, R	Superior basal and plastic thermal responses to environmental heterogeneity in invasive exotic stemborer Chilo partellus Swinhoe over indigenous Busseola fusca (Fuller) and Sesamia calamistis Hampson	Physiological Entomology	2018	https://onlinelibrary.wiley.com/doi/10.1111/phen.12246	0.176066	0.000522065	43.7661	-5
120	35	30	15	Lepidoptera	Noctuidae	Busseola	fusca	Busseola fusca	Terrestrial	Laboratory	Holo	Early life	Early life	within	Unknown	NA		NA	162.15	28	-3	2	Constant	Ctmax	0.25	59	46.8078	0.703962	20	46.0609	0.703962	20	No response to stimulus	Graph	Mutamiswa, R	Superior basal and plastic thermal responses to environmental heterogeneity in invasive exotic stemborer Chilo partellus Swinhoe over indigenous Busseola fusca (Fuller) and Sesamia calamistis Hampson	Physiological Entomology	2018	https://onlinelibrary.wiley.com/doi/10.1111/phen.12247	0.0240953	5.16e-05	139.256	31
121	35	30	15	Lepidoptera	Noctuidae	Busseola	fusca	Busseola fusca	Terrestrial	Laboratory	Holo	Early life	Early life	within	Unknown	NA		NA	162.15	40	28	2	Constant	Ctmax	0.25	59	46.7661	0.579626	20	46.8145	0.570426	20	No response to stimulus	Graph	Mutamiswa, R	Superior basal and plastic thermal responses to environmental heterogeneity in invasive exotic stemborer Chilo partellus Swinhoe over indigenous Busseola fusca (Fuller) and Sesamia calamistis Hampson	Physiological Entomology	2018	https://onlinelibrary.wiley.com/doi/10.1111/phen.12248	-0.00403226	0.000229636	65.9903	12
122	35	31	90	Lepidoptera	Noctuidae	Sesamia	calamistis	Sesamia calamistis	Terrestrial	Laboratory	Holo	Early life	Early life	within	Unknown	NA		NA	214.8	28	-2	2	Constant	Ctmax	0.25	60	48.0365	0.703962	20	47.7118	0.703962	20	No response to stimulus	Graph	Mutamiswa, R	Superior basal and plastic thermal responses to environmental heterogeneity in invasive exotic stemborer Chilo partellus Swinhoe over indigenous Busseola fusca (Fuller) and Sesamia calamistis Hampson	Physiological Entomology	2018	https://onlinelibrary.wiley.com/doi/10.1111/phen.12249	0.0108254	5.51e-05	134.763	30
123	35	31	90	Lepidoptera	Noctuidae	Sesamia	calamistis	Sesamia calamistis	Terrestrial	Laboratory	Holo	Early life	Early life	within	Unknown	NA		NA	214.8	41	28	2	Constant	Ctmax	0.25	60	47.996	0.579626	20	48.0363	0.588826	20	No response to stimulus	Graph	Mutamiswa, R	Superior basal and plastic thermal responses to environmental heterogeneity in invasive exotic stemborer Chilo partellus Swinhoe over indigenous Busseola fusca (Fuller) and Sesamia calamistis Hampson	Physiological Entomology	2018	https://onlinelibrary.wiley.com/doi/10.1111/phen.12250	-0.00310174	0.000201977	70.3637	13
124	35	32	22	Lepidoptera	Crambidae	Chilo	partellus	Chilo partellus	Terrestrial	Laboratory	Holo	Early life	Early life	within	Unknown	NA		NA	NA	25	2	2	Constant	Ctmax	0.25	61	48.4912	0.703962	20	48.226	0.679262	20	No response to stimulus	Graph	Mutamiswa, R	Superior basal and plastic thermal responses to environmental heterogeneity in invasive exotic stemborer Chilo partellus Swinhoe over indigenous Busseola fusca (Fuller) and Sesamia calamistis Hampson	Physiological Entomology	2018	https://onlinelibrary.wiley.com/doi/10.1111/phen.12251	0.0115314	9.04e-05	105.147	23
125	35	32	22	Lepidoptera	Crambidae	Chilo	partellus	Chilo partellus	Terrestrial	Laboratory	Holo	Early life	Early life	within	Unknown	NA		NA	NA	41	25	2	Constant	Ctmax	0.25	61	48.4395	0.588826	20	48.504	0.570426	20	No response to stimulus	Graph	Mutamiswa, R	Superior basal and plastic thermal responses to environmental heterogeneity in invasive exotic stemborer Chilo partellus Swinhoe over indigenous Busseola fusca (Fuller) and Sesamia calamistis Hampson	Physiological Entomology	2018	https://onlinelibrary.wiley.com/doi/10.1111/phen.12252	-0.00403226	0.00013127	87.2806	16
126	35	30	15	Lepidoptera	Noctuidae	Busseola	fusca	Busseola fusca	Terrestrial	Laboratory	Holo	Early life	Early life	within	Unknown	NA		NA	162.15	-3	28	2	Constant	Ctmin	0.25	62	2.19403	0.371512	20	2.88874	0.371512	20	No response to stimulus	Graph	Mutamiswa, R	Superior basal and plastic thermal responses to environmental heterogeneity in invasive exotic stemborer Chilo partellus Swinhoe over indigenous Busseola fusca (Fuller) and Sesamia calamistis Hampson	Physiological Entomology	2018	https://onlinelibrary.wiley.com/doi/10.1111/phen.12253	0.0224099	1.44e-05	263.869	-31
127	35	30	15	Lepidoptera	Noctuidae	Busseola	fusca	Busseola fusca	Terrestrial	Laboratory	Holo	Early life	Early life	within	Unknown	NA		NA	162.15	28	40	2	Constant	Ctmin	0.25	62	2.87854	0.409536	20	4.90958	0.409536	20	No response to stimulus	Graph	Mutamiswa, R	Superior basal and plastic thermal responses to environmental heterogeneity in invasive exotic stemborer Chilo partellus Swinhoe over indigenous Busseola fusca (Fuller) and Sesamia calamistis Hampson	Physiological Entomology	2018	https://onlinelibrary.wiley.com/doi/10.1111/phen.12254	0.169253	0.000116472	92.6593	-12
128	35	31	90	Lepidoptera	Noctuidae	Sesamia	calamistis	Sesamia calamistis	Terrestrial	Laboratory	Holo	Early life	Early life	within	Unknown	NA		NA	214.8	-2	28	2	Constant	Ctmin	0.25	63	5.3962	0.346744	20	4.06106	0.346744	20	No response to stimulus	Graph	Mutamiswa, R	Superior basal and plastic thermal responses to environmental heterogeneity in invasive exotic stemborer Chilo partellus Swinhoe over indigenous Busseola fusca (Fuller) and Sesamia calamistis Hampson	Physiological Entomology	2018	https://onlinelibrary.wiley.com/doi/10.1111/phen.12255	-0.0445048	1.34e-05	273.597	-30
129	35	31	90	Lepidoptera	Noctuidae	Sesamia	calamistis	Sesamia calamistis	Terrestrial	Laboratory	Holo	Early life	Early life	within	Unknown	NA		NA	214.8	28	41	2	Constant	Ctmin	0.25	63	4.05938	0.409536	20	3.88934	0.431091	20	No response to stimulus	Graph	Mutamiswa, R	Superior basal and plastic thermal responses to environmental heterogeneity in invasive exotic stemborer Chilo partellus Swinhoe over indigenous Busseola fusca (Fuller) and Sesamia calamistis Hampson	Physiological Entomology	2018	https://onlinelibrary.wiley.com/doi/10.1111/phen.12256	-0.01308	0.000104603	97.7749	-13
130	35	32	22	Lepidoptera	Crambidae	Chilo	partellus	Chilo partellus	Terrestrial	Laboratory	Holo	Early life	Early life	within	Unknown	NA		NA	NA	2	25	2	Constant	Ctmin	0.25	64	5.48304	0.396279	20	8.07734	0.371512	20	No response to stimulus	Graph	Mutamiswa, R	Superior basal and plastic thermal responses to environmental heterogeneity in invasive exotic stemborer Chilo partellus Swinhoe over indigenous Busseola fusca (Fuller) and Sesamia calamistis Hampson	Physiological Entomology	2018	https://onlinelibrary.wiley.com/doi/10.1111/phen.12257	0.112796	2.79e-05	189.36	-23
131	35	32	22	Lepidoptera	Crambidae	Chilo	partellus	Chilo partellus	Terrestrial	Laboratory	Holo	Early life	Early life	within	Unknown	NA		NA	NA	25	41	2	Constant	Ctmin	0.25	64	5.33468	0.409536	20	8.07422	0.431091	20	No response to stimulus	Graph	Mutamiswa, R	Superior basal and plastic thermal responses to environmental heterogeneity in invasive exotic stemborer Chilo partellus Swinhoe over indigenous Busseola fusca (Fuller) and Sesamia calamistis Hampson	Physiological Entomology	2018	https://onlinelibrary.wiley.com/doi/10.1111/phen.12258	0.171221	6.91e-05	120.338	-16
132	37	33	9	Hymenoptera	Aphididae	Bombus	impatiens	Bombus impatiens	Terrestrial	Laboratory	Holo	Adult	Adult	within	Unknown	NA		139	139	22	4	12	Constant	Ctmax	0.25	65	53.7	4.8	48	53.9	4.3	16	Onset spasms	Table	Oyen, K	Critical thermal limits of bumblebees (Bombus impatiens) are marked by stereotypical behaviors and are unchanged by acclimation, age or feeding status	Journal of Experimental Biology	2018	https://jeb.biologists.org/content/221/8/jeb165589	-0.0111111	0.00504822	14.0744	18
133	37	33	9	Hymenoptera	Aphididae	Bombus	impatiens	Bombus impatiens	Terrestrial	Laboratory	Holo	Adult	Adult	within	Unknown	NA		139	139	22	15	72	Constant	Ctmax	0.25	66	53.7	4.8	48	51.5	3.4	16	Onset spasms	Table	Oyen, K	Critical thermal limits of bumblebees (Bombus impatiens) are marked by stereotypical behaviors and are unchanged by acclimation, age or feeding status	Journal of Experimental Biology	2018	https://jeb.biologists.org/content/221/8/jeb165590	0.314286	0.0245408	6.38345	7
134	37	33	9	Hymenoptera	Aphididae	Bombus	impatiens	Bombus impatiens	Terrestrial	Laboratory	Holo	Adult	Adult	within	Unknown	NA		139	139	32	22	72	Constant	Ctmax	0.25	66	52.8	5.9	16	53.7	4.8	48	Onset spasms	Table	Oyen, K	Critical thermal limits of bumblebees (Bombus impatiens) are marked by stereotypical behaviors and are unchanged by acclimation, age or feeding status	Journal of Experimental Biology	2018	https://jeb.biologists.org/content/221/8/jeb165591	-0.09	0.0265562	6.13644	10
135	37	33	9	Hymenoptera	Aphididae	Bombus	impatiens	Bombus impatiens	Terrestrial	Laboratory	Holo	Adult	Adult	within	Unknown	NA		139	139	4	22	12	Constant	Ctmin	0.25	67	4.6	1.6	16	4.7	1.3	48	Loss of natural position	Table	Oyen, K	Critical thermal limits of bumblebees (Bombus impatiens) are marked by stereotypical behaviors and are unchanged by acclimation, age or feeding status	Journal of Experimental Biology	2018	https://jeb.biologists.org/content/221/8/jeb165592	0.00555556	0.000602495	40.7402	-18
136	37	33	9	Hymenoptera	Aphididae	Bombus	impatiens	Bombus impatiens	Terrestrial	Laboratory	Holo	Adult	Adult	within	Unknown	NA		139	139	15	22	72	Constant	Ctmin	0.25	68	4.6	1.1	16	4.7	1.3	48	Loss of natural position	Table	Oyen, K	Critical thermal limits of bumblebees (Bombus impatiens) are marked by stereotypical behaviors and are unchanged by acclimation, age or feeding status	Journal of Experimental Biology	2018	https://jeb.biologists.org/content/221/8/jeb165593	0.0142857	0.0022619	21.0263	-7
137	37	33	9	Hymenoptera	Aphididae	Bombus	impatiens	Bombus impatiens	Terrestrial	Laboratory	Holo	Adult	Adult	within	Unknown	NA		139	139	22	32	72	Constant	Ctmin	0.25	68	4.7	1.3	48	4.8	1.6	16	Loss of natural position	Table	Oyen, K	Critical thermal limits of bumblebees (Bombus impatiens) are marked by stereotypical behaviors and are unchanged by acclimation, age or feeding status	Journal of Experimental Biology	2018	https://jeb.biologists.org/content/221/8/jeb165594	0.01	0.00195208	22.6335	-10
138	39	34	53	Hymenoptera	Formicidae	Ectatomma	ruidum	Ectatomma ruidum	Terrestrial	Field	Holo	Adult	Adult	within	Female	10.43	2020-10-01	NA	15.3314	25	3	3	Constant	Ctmax	0.2	69	43.6436	0.776815	14	44.2042	0.924692	15	No response to stimulus	Graph	Nelson, A	Day/night upper thermal limits differ within Ectatomma ruidum ant colonies	Insectes Sociaux	2018	https://link.springer.com/article/10.1007/s00040-017-0585-4	-0.0254797	0.000206832	69.5331	22
139	39	34	53	Hymenoptera	Formicidae	Ectatomma	ruidum	Ectatomma ruidum	Terrestrial	Field	Holo	Adult	Adult	within	Female	10.43	2020-10-01	NA	15.3314	33	25	3	Constant	Ctmax	0.2	69	43.6228	1.57785	16	43.6436	0.776815	14	No response to stimulus	Graph	Nelson, A	Day/night upper thermal limits differ within Ectatomma ruidum ant colonies	Insectes Sociaux	2018	https://link.springer.com/article/10.1007/s00040-017-0585-5	-0.00259515	0.00310476	17.9468	8
140	40	35	20	Diptera	Tephritidae	Ceratitis	rosa	Ceratitis rosa	Terrestrial	Laboratory	Holo	Adult	Adult	within	Unknown	25.45	10	NA	9.5	25	20	1	Constant	Ctmax	0.25	70	42.4783	0.810132	20	42.9405	0.879642	20	No response to stimulus	Graph	Gotcha, N	Plasticity and crossâ€tolerance to heterogeneous environments: divergent stress responses coâ€evolved in an African fruit fly	Journal of Evolutionary Biology	2018	https://onlinelibrary.wiley.com/doi/full/10.1111/jeb.13201#	-0.0924284	0.00286017	18.6984	5
141	40	35	20	Diptera	Tephritidae	Ceratitis	rosa	Ceratitis rosa	Terrestrial	Laboratory	Holo	Adult	Adult	within	Unknown	25.45	10	NA	9.5	36	25	120	Constant	Ctmax	0.25	71	42.8765	0.272805	20	42.4783	0.810132	20	No response to stimulus	Graph	Gotcha, N	Plasticity and crossâ€tolerance to heterogeneous environments: divergent stress responses coâ€evolved in an African fruit fly	Journal of Evolutionary Biology	2018	https://onlinelibrary.wiley.com/doi/full/10.1111/jeb.13201#	0.0361993	0.000301957	57.5476	11
142	40	35	20	Diptera	Tephritidae	Ceratitis	rosa	Ceratitis rosa	Terrestrial	Laboratory	Holo	Adult	Adult	within	Unknown	25.45	10	NA	9.5	20	25	1	Constant	Ctmin	0.25	72	7.63817	0.776024	20	7.53728	0.817732	20	Onset spasms	Graph	Gotcha, N	Plasticity and crossâ€tolerance to heterogeneous environments: divergent stress responses coâ€evolved in an African fruit fly	Journal of Evolutionary Biology	2018	https://onlinelibrary.wiley.com/doi/full/10.1111/jeb.13201#	-0.0201799	0.0025418	19.8349	-5
143	40	35	20	Diptera	Tephritidae	Ceratitis	rosa	Ceratitis rosa	Terrestrial	Laboratory	Holo	Adult	Adult	within	Unknown	25.45	10	NA	9.5	25	36	120	Constant	Ctmin	0.25	73	7.53728	0.817732	20	6.42609	0.533069	20	Onset spasms	Graph	Gotcha, N	Plasticity and crossâ€tolerance to heterogeneous environments: divergent stress responses coâ€evolved in an African fruit fly	Journal of Evolutionary Biology	2018	https://onlinelibrary.wiley.com/doi/full/10.1111/jeb.13201#	-0.101017	0.000393739	50.3959	-11
144	55	36	92	Hemiptera	Aphididae	Sitobion	avenae	Sitobion avenae	Terrestrial	Laboratory	Hemi	Early life	Early life	within	Unknown	39.8	30 - 40	NA	NA	35	22	2	Constant	Ctmax	0.155	74	36.8892	1.40241	26	36.2169	0.983133	26	Onset spasms	Graph	Zhao, F	Life stages of an aphid living under similar thermal conditions differ in thermal performance	Journal of Insect Physiology journal	2017	https://www.sciencedirect.com/science/article/pii/S0022191016303729	0.0517145	0.00066757	38.7036	13
145	55	36	92	Hemiptera	Aphididae	Sitobion	avenae	Sitobion avenae	Terrestrial	Laboratory	Hemi	Early life	Early life	within	Unknown	39.8	30 - 40	NA	NA	35	22	2	Constant	Ctmax	0.155	75	37.0193	1.27229	13	36.8458	0.93253	22	Onset spasms	Graph	Zhao, F	Life stages of an aphid living under similar thermal conditions differ in thermal performance	Journal of Insect Physiology journal	2017	https://www.sciencedirect.com/science/article/pii/S0022191016303729	0.0133457	0.000970679	32.0968	13
146	55	36	92	Hemiptera	Aphididae	Sitobion	avenae	Sitobion avenae	Terrestrial	Laboratory	Hemi	Early life	Early life	within	Unknown	39.8	30 - 40	NA	NA	35	22	2	Constant	Ctmax	0.155	76	36.7663	0.831325	20	37.1277	0.679518	16	Onset spasms	Graph	Zhao, F	Life stages of an aphid living under similar thermal conditions differ in thermal performance	Journal of Insect Physiology journal	2017	https://www.sciencedirect.com/science/article/pii/S0022191016303729	-0.0278035	0.000375232	51.6238	13
147	55	36	92	Hemiptera	Aphididae	Sitobion	avenae	Sitobion avenae	Terrestrial	Laboratory	Hemi	Adult	Adult	within	Unknown	39.8	30 - 40	NA	0.335	35	22	2	Constant	Ctmax	0.155	77	37.2578	0.99759	19	36.0361	0.787952	17	Onset spasms	Graph	Zhao, F	Life stages of an aphid living under similar thermal conditions differ in thermal performance	Journal of Insect Physiology journal	2017	https://www.sciencedirect.com/science/article/pii/S0022191016303729	0.0939759	0.000526035	43.6006	13
148	55	36	92	Hemiptera	Aphididae	Sitobion	avenae	Sitobion avenae	Terrestrial	Laboratory	Hemi	Early life	Early life	within	Unknown	39.8	30 - 40	NA	NA	35	22	4	Constant	Ctmax	0.155	78	36.5133	0.881928	16	36.2169	0.983133	26	Onset spasms	Graph	Zhao, F	Life stages of an aphid living under similar thermal conditions differ in thermal performance	Journal of Insect Physiology journal	2017	https://www.sciencedirect.com/science/article/pii/S0022191016303729	0.0227989	0.000507617	44.3846	13
149	55	36	92	Hemiptera	Aphididae	Sitobion	avenae	Sitobion avenae	Terrestrial	Laboratory	Hemi	Early life	Early life	within	Unknown	39.8	30 - 40	NA	NA	35	22	4	Constant	Ctmax	0.155	79	36.188	1.12771	19	36.8458	0.93253	22	Onset spasms	Graph	Zhao, F	Life stages of an aphid living under similar thermal conditions differ in thermal performance	Journal of Insect Physiology journal	2017	https://www.sciencedirect.com/science/article/pii/S0022191016303729	-0.0506024	0.000629947	39.8426	13
150	55	36	92	Hemiptera	Aphididae	Sitobion	avenae	Sitobion avenae	Terrestrial	Laboratory	Hemi	Early life	Early life	within	Unknown	39.8	30 - 40	NA	NA	35	22	4	Constant	Ctmax	0.155	80	36.694	0.809639	16	37.1277	0.679518	16	Onset spasms	Graph	Zhao, F	Life stages of an aphid living under similar thermal conditions differ in thermal performance	Journal of Insect Physiology journal	2017	https://www.sciencedirect.com/science/article/pii/S0022191016303729	-0.0333642	0.000413188	49.1956	13
151	55	36	92	Hemiptera	Aphididae	Sitobion	avenae	Sitobion avenae	Terrestrial	Laboratory	Hemi	Adult	Adult	within	Unknown	39.8	30 - 40	NA	0.335	35	22	4	Constant	Ctmax	0.155	81	37.1855	0.73012	18	36.0361	0.787952	17	Onset spasms	Graph	Zhao, F	Life stages of an aphid living under similar thermal conditions differ in thermal performance	Journal of Insect Physiology journal	2017	https://www.sciencedirect.com/science/article/pii/S0022191016303729	0.0884152	0.000391343	50.55	13
152	66	37	73	Lepidoptera	Sphingidae	Manduca	sexta	Manduca sexta	Terrestrial	Laboratory	Holo	Early life	Early life	within	Unknown	35.78	30 - 40	NA	NA	30	25	2	Constant	Ctmax	0.25	82	44.8779	0.868884	3	43.9736	1.1526	28	Onset spasms	Graph	Kingsolver, J	Plasticity of upper thermal limits to acute and chronic temperature variation in Manduca sexta larvae	Journal of Experimental Biology	2016	https://jeb.biologists.org/content/219/9/1290	0.180858	0.011964	9.14245	5
153	66	37	73	Lepidoptera	Sphingidae	Manduca	sexta	Manduca sexta	Terrestrial	Laboratory	Holo	Early life	Early life	within	Unknown	35.78	30 - 40	NA	NA	32	30	2	Constant	Ctmax	0.25	82	44.2772	1.27821	15	44.8779	0.868884	3	Onset spasms	Graph	Kingsolver, J	Plasticity of upper thermal limits to acute and chronic temperature variation in Manduca sexta larvae	Journal of Experimental Biology	2016	https://jeb.biologists.org/content/219/9/1290	-0.30033	0.0901437	3.33068	2
154	66	37	73	Lepidoptera	Sphingidae	Manduca	sexta	Manduca sexta	Terrestrial	Laboratory	Holo	Early life	Early life	within	Unknown	35.78	30 - 40	NA	NA	35	32	2	Constant	Ctmax	0.25	82	44.8977	1.16889	10	44.2772	1.27821	15	Onset spasms	Graph	Kingsolver, J	Plasticity of upper thermal limits to acute and chronic temperature variation in Manduca sexta larvae	Journal of Experimental Biology	2016	https://jeb.biologists.org/content/219/9/1290	0.206821	0.0272837	6.05408	3
155	66	37	73	Lepidoptera	Sphingidae	Manduca	sexta	Manduca sexta	Terrestrial	Laboratory	Holo	Early life	Early life	within	Unknown	35.78	30 - 40	NA	NA	38	35	2	Constant	Ctmax	0.25	82	45.1815	0.66794	10	44.8977	1.16889	10	Onset spasms	Graph	Kingsolver, J	Plasticity of upper thermal limits to acute and chronic temperature variation in Manduca sexta larvae	Journal of Experimental Biology	2016	https://jeb.biologists.org/content/219/9/1290	0.0946095	0.0201384	7.04672	3
156	66	37	73	Lepidoptera	Sphingidae	Manduca	sexta	Manduca sexta	Terrestrial	Laboratory	Holo	Early life	Early life	within	Unknown	35.78	30 - 40	NA	NA	40	38	2	Constant	Ctmax	0.25	82	45.4059	0.762026	17	45.1815	0.66794	10	Onset spasms	Graph	Kingsolver, J	Plasticity of upper thermal limits to acute and chronic temperature variation in Manduca sexta larvae	Journal of Experimental Biology	2016	https://jeb.biologists.org/content/219/9/1290	0.112211	0.0196931	7.12596	2
157	66	37	73	Lepidoptera	Sphingidae	Manduca	sexta	Manduca sexta	Terrestrial	Laboratory	Holo	Early life	Early life	within	Unknown	35.78	30 - 40	NA	NA	42	40	2	Constant	Ctmax	0.25	82	45.3465	1.10628	10	45.4059	0.762026	17	Onset spasms	Graph	Kingsolver, J	Plasticity of upper thermal limits to acute and chronic temperature variation in Manduca sexta larvae	Journal of Experimental Biology	2016	https://jeb.biologists.org/content/219/9/1290	-0.0297029	0.0391356	5.05492	2
158	66	37	73	Lepidoptera	Sphingidae	Manduca	sexta	Manduca sexta	Terrestrial	Laboratory	Holo	Early life	Early life	within	Unknown	35.78	30 - 40	NA	NA	28	25	NA	Constant	Ctmax	0.25	83	44.7393	0.825083	25	43.9934	1.12211	25	Onset spasms	Graph	Kingsolver, J	Plasticity of upper thermal limits to acute and chronic temperature variation in Manduca sexta larvae	Journal of Experimental Biology	2016	https://jeb.biologists.org/content/219/9/1290	0.248625	0.00862176	10.7697	3
159	66	37	73	Lepidoptera	Sphingidae	Manduca	sexta	Manduca sexta	Terrestrial	Laboratory	Holo	Early life	Early life	within	Unknown	35.78	30 - 40	NA	NA	30	28	NA	Constant	Ctmax	0.25	83	45.5446	2.0132	25	44.7393	0.825083	25	Onset spasms	Graph	Kingsolver, J	Plasticity of upper thermal limits to acute and chronic temperature variation in Manduca sexta larvae	Journal of Experimental Biology	2016	https://jeb.biologists.org/content/219/9/1290	0.40264	0.0473374	4.59619	2
160	66	37	73	Lepidoptera	Sphingidae	Manduca	sexta	Manduca sexta	Terrestrial	Laboratory	Holo	Early life	Early life	within	Unknown	35.78	30 - 40	NA	NA	28	25	NA	Fluctuating	Ctmax	0.25	84	45.8812	0.754557	27	44.4422	0.823153	27	Onset spasms	Graph	Kingsolver, J	Plasticity of upper thermal limits to acute and chronic temperature variation in Manduca sexta larvae	Journal of Experimental Biology	2016	https://jeb.biologists.org/content/219/9/1290	0.479648	0.00513143	13.9599	3
161	66	37	73	Lepidoptera	Sphingidae	Manduca	sexta	Manduca sexta	Terrestrial	Laboratory	Holo	Early life	Early life	within	Unknown	35.78	30 - 40	NA	NA	30	28	NA	Fluctuating	Ctmax	0.25	84	45.4521	1.02894	27	45.8812	0.754557	27	Onset spasms	Graph	Kingsolver, J	Plasticity of upper thermal limits to acute and chronic temperature variation in Manduca sexta larvae	Journal of Experimental Biology	2016	https://jeb.biologists.org/content/219/9/1290	-0.214521	0.0150748	8.14469	2
162	72	38	61	Orthoptera	Gryllidae	Gryllus	pennsylvanicus	Gryllus pennsylvanicus	Terrestrial	Laboratory	Hemi	Adult	Adult	within	Male	43.55	40 - 50	NA	600	4	25	4	Constant	Ctmin	0.25	85	1.89855	0.534685	10	2.91304	0.572876	10	Loss of activity	Graph	Alvarado, L	Chill-tolerant Gryllus crickets maintain ion balance at low temperatures	Journal of Insect Physiology journal	2015	https://www.sciencedirect.com/science/article/pii/S0022191015000773	0.0483092	0.000139246	84.7439	-21
163	72	38	61	Orthoptera	Gryllidae	Gryllus	pennsylvanicus	Gryllus pennsylvanicus	Terrestrial	Laboratory	Hemi	Adult	Adult	within	Male	43.55	40 - 50	NA	600	12	25	504	Constant	Ctmin	0.25	86	1.24638	0.572876	10	2.91304	0.572876	10	Loss of activity	Graph	Alvarado, L	Chill-tolerant Gryllus crickets maintain ion balance at low temperatures	Journal of Insect Physiology journal	2015	https://www.sciencedirect.com/science/article/pii/S0022191015000773	0.128205	0.000388387	50.742	-13
164	79	39	21	Trichoptera	Hydropsychidae	Hydropsyche	slossonae	Ceratopsyche slossonae	Aquatic	Field	Holo	Early life	Early life	within	Unknown	44.04	40 - 50	NA	NA	10	5	12	Constant	Ctmax	0.33	87	33.6	44.6261	10	30.6	34.8357	10	Loss of clinging ability	Emailed to get raw data - calculated in excel	Houghton, D	Seasonal Changes in the Critical Thermal Maxima of Four Species of Aquatic Insects (Ephemeroptera, Trichoptera)	Physiological Ecology	2014	https://academic.oup.com/ee/article/43/4/1059/583592	0.6	12.82	0.27929	5
165	79	39	21	Trichoptera	Hydropsychidae	Hydropsyche	slossonae	Ceratopsyche slossonae	Aquatic	Field	Holo	Early life	Early life	within	Unknown	44.04	40 - 50	NA	NA	15	10	12	Constant	Ctmax	0.33	87	34.9	13.2436	10	33.6	44.6261	10	Loss of clinging ability	Emailed to get raw data - calculated in excel	Houghton, D	Seasonal Changes in the Critical Thermal Maxima of Four Species of Aquatic Insects (Ephemeroptera, Trichoptera)	Physiological Ecology	2014	https://academic.oup.com/ee/article/43/4/1059/583593	0.26	8.66752	0.339666	5
166	79	39	21	Trichoptera	Hydropsychidae	Hydropsyche	slossonae	Ceratopsyche slossonae	Aquatic	Field	Holo	Early life	Early life	within	Unknown	44.04	40 - 50	NA	NA	20	15	12	Constant	Ctmax	0.33	87	36.8	22.1106	10	34.9	13.2436	10	Loss of clinging ability	Emailed to get raw data - calculated in excel	Houghton, D	Seasonal Changes in the Critical Thermal Maxima of Four Species of Aquatic Insects (Ephemeroptera, Trichoptera)	Physiological Ecology	2014	https://academic.oup.com/ee/article/43/4/1059/583594	0.38	2.6571	0.613474	5
167	79	39	21	Trichoptera	Hydropsychidae	Hydropsyche	slossonae	Ceratopsyche slossonae	Aquatic	Field	Holo	Early life	Early life	within	Unknown	44.04	40 - 50	NA	NA	10	5	12	Constant	Ctmax	0.33	88	34.2	27.0375	10	29.8	16.9625	10	Loss of clinging ability	Emailed to get raw data - calculated in excel	Houghton, D	Seasonal Changes in the Critical Thermal Maxima of Four Species of Aquatic Insects (Ephemeroptera, Trichoptera)	Physiological Ecology	2014	https://academic.oup.com/ee/article/43/4/1059/583595	0.88	4.075	0.495377	5
168	79	39	21	Trichoptera	Hydropsychidae	Hydropsyche	slossonae	Ceratopsyche slossonae	Aquatic	Field	Holo	Early life	Early life	within	Unknown	44.04	40 - 50	NA	NA	15	10	12	Constant	Ctmax	0.33	88	35.3	40.1862	10	34.2	27.0375	10	Loss of clinging ability	Emailed to get raw data - calculated in excel	Houghton, D	Seasonal Changes in the Critical Thermal Maxima of Four Species of Aquatic Insects (Ephemeroptera, Trichoptera)	Physiological Ecology	2014	https://academic.oup.com/ee/article/43/4/1059/583596	0.22	9.38383	0.326445	5
169	79	39	21	Trichoptera	Hydropsychidae	Hydropsyche	slossonae	Ceratopsyche slossonae	Aquatic	Field	Holo	Early life	Early life	within	Unknown	44.04	40 - 50	NA	NA	20	15	12	Constant	Ctmax	0.33	88	38.1	31.4204	10	35.3	40.1862	10	Loss of clinging ability	Emailed to get raw data - calculated in excel	Houghton, D	Seasonal Changes in the Critical Thermal Maxima of Four Species of Aquatic Insects (Ephemeroptera, Trichoptera)	Physiological Ecology	2014	https://academic.oup.com/ee/article/43/4/1059/583597	0.56	10.4087	0.309957	5
170	79	39	21	Trichoptera	Hydropsychidae	Hydropsyche	slossonae	Ceratopsyche slossonae	Aquatic	Field	Holo	Early life	Early life	within	Unknown	44.04	40 - 50	NA	NA	5	0.5	12	Constant	Ctmax	0.33	89	30.6	34.8357	10	27.6	30.1207	10	Loss of clinging ability	Emailed to get raw data - calculated in excel	Houghton, D	Seasonal Changes in the Critical Thermal Maxima of Four Species of Aquatic Insects (Ephemeroptera, Trichoptera)	Physiological Ecology	2014	https://academic.oup.com/ee/article/43/4/1059/583598	0.666667	10.473	0.309005	4.5
171	79	39	21	Trichoptera	Hydropsychidae	Hydropsyche	slossonae	Ceratopsyche slossonae	Aquatic	Field	Holo	Early life	Early life	within	Unknown	44.04	40 - 50	NA	NA	5	0.5	12	Constant	Ctmax	0.33	90	29.8	16.9625	10	28.3	37.5868	10	Loss of clinging ability	Emailed to get raw data - calculated in excel	Houghton, D	Seasonal Changes in the Critical Thermal Maxima of Four Species of Aquatic Insects (Ephemeroptera, Trichoptera)	Physiological Ecology	2014	https://academic.oup.com/ee/article/43/4/1059/583599	0.333333	8.39751	0.345084	4.5
172	79	40	93	Ephemeroptera	Heptageniidae	Stenonema	femoratum	Stenonema femoratum	Aquatic	Field	Hemi	Early life	Early life	within	Unknown	44.04	40 - 50	NA	NA	10	5	12	Constant	Ctmax	0.33	91	34.4	39.1616	10	32.8	32.2552	10	Loss of clinging ability	Emailed to get raw data - calculated in excel	Houghton, D	Seasonal Changes in the Critical Thermal Maxima of Four Species of Aquatic Insects (Ephemeroptera, Trichoptera)	Physiological Ecology	2014	https://academic.oup.com/ee/article/43/4/1059/583600	0.32	10.2961	0.311647	5
173	79	40	93	Ephemeroptera	Heptageniidae	Stenonema	femoratum	Stenonema femoratum	Aquatic	Field	Hemi	Early life	Early life	within	Unknown	44.04	40 - 50	NA	NA	15	10	12	Constant	Ctmax	0.33	91	34.8	46.2199	10	34.4	39.1616	10	Loss of clinging ability	Emailed to get raw data - calculated in excel	Houghton, D	Seasonal Changes in the Critical Thermal Maxima of Four Species of Aquatic Insects (Ephemeroptera, Trichoptera)	Physiological Ecology	2014	https://academic.oup.com/ee/article/43/4/1059/583601	0.08	14.6796	0.261001	5
174	79	40	93	Ephemeroptera	Heptageniidae	Stenonema	femoratum	Stenonema femoratum	Aquatic	Field	Hemi	Early life	Early life	within	Unknown	44.04	40 - 50	NA	NA	20	15	12	Constant	Ctmax	0.33	91	38.4	27.1956	10	34.8	46.2199	10	Loss of clinging ability	Emailed to get raw data - calculated in excel	Houghton, D	Seasonal Changes in the Critical Thermal Maxima of Four Species of Aquatic Insects (Ephemeroptera, Trichoptera)	Physiological Ecology	2014	https://academic.oup.com/ee/article/43/4/1059/583602	0.72	11.5035	0.294839	5
175	79	40	93	Ephemeroptera	Heptageniidae	Stenonema	femoratum	Stenonema femoratum	Aquatic	Field	Hemi	Early life	Early life	within	Unknown	44.04	40 - 50	NA	NA	10	5	12	Constant	Ctmax	0.33	92	34.1	19.4101	10	32.2	19.3468	10	Loss of clinging ability	Emailed to get raw data - calculated in excel	Houghton, D	Seasonal Changes in the Critical Thermal Maxima of Four Species of Aquatic Insects (Ephemeroptera, Trichoptera)	Physiological Ecology	2014	https://academic.oup.com/ee/article/43/4/1059/583603	0.38	3.0042	0.576947	5
176	79	40	93	Ephemeroptera	Heptageniidae	Stenonema	femoratum	Stenonema femoratum	Aquatic	Field	Hemi	Early life	Early life	within	Unknown	44.04	40 - 50	NA	NA	15	10	12	Constant	Ctmax	0.33	92	35.8	43.1461	10	34.1	19.4101	10	Loss of clinging ability	Emailed to get raw data - calculated in excel	Houghton, D	Seasonal Changes in the Critical Thermal Maxima of Four Species of Aquatic Insects (Ephemeroptera, Trichoptera)	Physiological Ecology	2014	https://academic.oup.com/ee/article/43/4/1059/583604	0.34	8.95335	0.334201	5
177	79	40	93	Ephemeroptera	Heptageniidae	Stenonema	femoratum	Stenonema femoratum	Aquatic	Field	Hemi	Early life	Early life	within	Unknown	44.04	40 - 50	NA	NA	20	15	12	Constant	Ctmax	0.33	92	37.9	28.3024	10	35.8	43.1461	10	Loss of clinging ability	Emailed to get raw data - calculated in excel	Houghton, D	Seasonal Changes in the Critical Thermal Maxima of Four Species of Aquatic Insects (Ephemeroptera, Trichoptera)	Physiological Ecology	2014	https://academic.oup.com/ee/article/43/4/1059/583605	0.42	10.6504	0.306419	5
178	79	40	93	Ephemeroptera	Heptageniidae	Stenonema	femoratum	Stenonema femoratum	Aquatic	Field	Hemi	Early life	Early life	within	Unknown	44.04	40 - 50	NA	NA	5	0.5	12	Constant	Ctmax	0.33	93	32.8	32.2552	10	30.9	41.04	10	Loss of clinging ability	Emailed to get raw data - calculated in excel	Houghton, D	Seasonal Changes in the Critical Thermal Maxima of Four Species of Aquatic Insects (Ephemeroptera, Trichoptera)	Physiological Ecology	2014	https://academic.oup.com/ee/article/43/4/1059/583606	0.422222	13.4552	0.272618	4.5
179	79	40	93	Ephemeroptera	Heptageniidae	Stenonema	femoratum	Stenonema femoratum	Aquatic	Field	Hemi	Early life	Early life	within	Unknown	44.04	40 - 50	NA	NA	5	0.5	12	Constant	Ctmax	0.33	94	32.2	19.3468	10	31.2	30.6741	10	Loss of clinging ability	Emailed to get raw data - calculated in excel	Houghton, D	Seasonal Changes in the Critical Thermal Maxima of Four Species of Aquatic Insects (Ephemeroptera, Trichoptera)	Physiological Ecology	2014	https://academic.oup.com/ee/article/43/4/1059/583607	0.222222	6.49481	0.392389	4.5
180	79	41	31	Trichoptera	Philopotamidae	Dolophilodes	distinctus	Dolophilodes distinctus	Aquatic	Field	Holo	Early life	Early life	within	Unknown	44.04	40 - 50	NA	NA	10	5	12	Constant	Ctmax	0.33	95	33.5	44.4932	10	29.9	34.0388	10	Loss of clinging ability	Emailed to get raw data - calculated in excel	Houghton, D	Seasonal Changes in the Critical Thermal Maxima of Four Species of Aquatic Insects (Ephemeroptera, Trichoptera)	Physiological Ecology	2014	https://academic.oup.com/ee/article/43/4/1059/583608	0.72	12.5531	0.282243	5
181	79	41	31	Trichoptera	Philopotamidae	Dolophilodes	distinctus	Dolophilodes distinctus	Aquatic	Field	Holo	Early life	Early life	within	Unknown	44.04	40 - 50	NA	NA	15	10	12	Constant	Ctmax	0.33	95	34.5	13.0918	10	33.5	44.4932	10	Loss of clinging ability	Emailed to get raw data - calculated in excel	Houghton, D	Seasonal Changes in the Critical Thermal Maxima of Four Species of Aquatic Insects (Ephemeroptera, Trichoptera)	Physiological Ecology	2014	https://academic.oup.com/ee/article/43/4/1059/583609	0.2	8.60418	0.340914	5
182	79	41	31	Trichoptera	Philopotamidae	Dolophilodes	distinctus	Dolophilodes distinctus	Aquatic	Field	Holo	Early life	Early life	within	Unknown	44.04	40 - 50	NA	NA	20	15	12	Constant	Ctmax	0.33	95	37.1	22.2909	10	34.5	13.0918	10	Loss of clinging ability	Emailed to get raw data - calculated in excel	Houghton, D	Seasonal Changes in the Critical Thermal Maxima of Four Species of Aquatic Insects (Ephemeroptera, Trichoptera)	Physiological Ecology	2014	https://academic.oup.com/ee/article/43/4/1059/583610	0.52	2.67312	0.611633	5
183	79	41	31	Trichoptera	Philopotamidae	Dolophilodes	distinctus	Dolophilodes distinctus	Aquatic	Field	Holo	Early life	Early life	within	Unknown	44.04	40 - 50	NA	NA	10	5	12	Constant	Ctmax	0.33	96	33	39.7309	10	25	14.2302	10	Loss of clinging ability	Emailed to get raw data - calculated in excel	Houghton, D	Seasonal Changes in the Critical Thermal Maxima of Four Species of Aquatic Insects (Ephemeroptera, Trichoptera)	Physiological Ecology	2014	https://academic.oup.com/ee/article/43/4/1059/583611	1.6	7.12416	0.374656	5
184	79	41	31	Trichoptera	Philopotamidae	Dolophilodes	distinctus	Dolophilodes distinctus	Aquatic	Field	Holo	Early life	Early life	within	Unknown	44.04	40 - 50	NA	NA	15	10	12	Constant	Ctmax	0.33	96	34.9	26.0888	10	33	39.7309	10	Loss of clinging ability	Emailed to get raw data - calculated in excel	Houghton, D	Seasonal Changes in the Critical Thermal Maxima of Four Species of Aquatic Insects (Ephemeroptera, Trichoptera)	Physiological Ecology	2014	https://academic.oup.com/ee/article/43/4/1059/583612	0.38	9.03666	0.332656	5
185	79	41	31	Trichoptera	Philopotamidae	Dolophilodes	distinctus	Dolophilodes distinctus	Aquatic	Field	Holo	Early life	Early life	within	Unknown	44.04	40 - 50	NA	NA	20	15	12	Constant	Ctmax	0.33	96	38.2	50.7356	10	34.9	26.0888	10	Loss of clinging ability	Emailed to get raw data - calculated in excel	Houghton, D	Seasonal Changes in the Critical Thermal Maxima of Four Species of Aquatic Insects (Ephemeroptera, Trichoptera)	Physiological Ecology	2014	https://academic.oup.com/ee/article/43/4/1059/583613	0.66	13.0189	0.277149	5
186	79	41	31	Trichoptera	Philopotamidae	Dolophilodes	distinctus	Dolophilodes distinctus	Aquatic	Field	Holo	Early life	Early life	within	Unknown	44.04	40 - 50	NA	NA	5	0.5	12	Constant	Ctmax	0.33	97	29.9	34.0388	10	28.1	18.3412	10	Loss of clinging ability	Emailed to get raw data - calculated in excel	Houghton, D	Seasonal Changes in the Critical Thermal Maxima of Four Species of Aquatic Insects (Ephemeroptera, Trichoptera)	Physiological Ecology	2014	https://academic.oup.com/ee/article/43/4/1059/583614	0.4	7.3829	0.368033	4.5
187	79	41	31	Trichoptera	Philopotamidae	Dolophilodes	distinctus	Dolophilodes distinctus	Aquatic	Field	Holo	Early life	Early life	within	Unknown	44.04	40 - 50	NA	NA	5	0.5	12	Constant	Ctmax	0.33	98	25	14.2302	10	27.5	30.3579	10	Loss of clinging ability	Emailed to get raw data - calculated in excel	Houghton, D	Seasonal Changes in the Critical Thermal Maxima of Four Species of Aquatic Insects (Ephemeroptera, Trichoptera)	Physiological Ecology	2014	https://academic.oup.com/ee/article/43/4/1059/583615	-0.555556	5.55111	0.424434	4.5
188	79	42	83	Trichoptera	Arctopsychidae	Parapsyche	apicalis	Parapsyche apicalis	Aquatic	Field	Holo	Early life	Early life	within	Unknown	44.04	40 - 50	NA	NA	10	5	12	Constant	Ctmax	0.33	96	25.3	20.5548	10	24.7	26.5631	10	Loss of clinging ability	Emailed to get raw data - calculated in excel	Houghton, D	Seasonal Changes in the Critical Thermal Maxima of Four Species of Aquatic Insects (Ephemeroptera, Trichoptera)	Physiological Ecology	2014	https://academic.oup.com/ee/article/43/4/1059/583616	0.12	4.5124	0.470756	5
189	79	42	83	Trichoptera	Arctopsychidae	Parapsyche	apicalis	Parapsyche apicalis	Aquatic	Field	Holo	Early life	Early life	within	Unknown	44.04	40 - 50	NA	NA	15	10	12	Constant	Ctmax	0.33	96	25.6	15.3813	10	25.3	20.5548	10	Loss of clinging ability	Emailed to get raw data - calculated in excel	Houghton, D	Seasonal Changes in the Critical Thermal Maxima of Four Species of Aquatic Insects (Ephemeroptera, Trichoptera)	Physiological Ecology	2014	https://academic.oup.com/ee/article/43/4/1059/583617	0.06	2.63634	0.615885	5
190	79	42	83	Trichoptera	Arctopsychidae	Parapsyche	apicalis	Parapsyche apicalis	Aquatic	Field	Holo	Early life	Early life	within	Unknown	44.04	40 - 50	NA	NA	10	5	12	Constant	Ctmax	0.33	97	25	19.7642	10	25	14.2302	10	Loss of clinging ability	Emailed to get raw data - calculated in excel	Houghton, D	Seasonal Changes in the Critical Thermal Maxima of Four Species of Aquatic Insects (Ephemeroptera, Trichoptera)	Physiological Ecology	2014	https://academic.oup.com/ee/article/43/4/1059/583618	0	2.3725	0.649227	5
191	79	42	83	Trichoptera	Arctopsychidae	Parapsyche	apicalis	Parapsyche apicalis	Aquatic	Field	Holo	Early life	Early life	within	Unknown	44.04	40 - 50	NA	NA	15	10	12	Constant	Ctmax	0.33	97	24.9	28.3467	10	25	19.7642	10	Loss of clinging ability	Emailed to get raw data - calculated in excel	Houghton, D	Seasonal Changes in the Critical Thermal Maxima of Four Species of Aquatic Insects (Ephemeroptera, Trichoptera)	Physiological Ecology	2014	https://academic.oup.com/ee/article/43/4/1059/583619	-0.02	4.77663	0.457551	5
192	79	42	83	Trichoptera	Arctopsychidae	Parapsyche	apicalis	Parapsyche apicalis	Aquatic	Field	Holo	Early life	Early life	within	Unknown	44.04	40 - 50	NA	NA	5	0.5	12	Constant	Ctmax	0.33	98	24.7	26.5631	10	24.6	32.6727	10	Loss of clinging ability	Emailed to get raw data - calculated in excel	Houghton, D	Seasonal Changes in the Critical Thermal Maxima of Four Species of Aquatic Insects (Ephemeroptera, Trichoptera)	Physiological Ecology	2014	https://academic.oup.com/ee/article/43/4/1059/583620	0.0222222	8.75606	0.337945	4.5
193	79	42	83	Trichoptera	Arctopsychidae	Parapsyche	apicalis	Parapsyche apicalis	Aquatic	Field	Holo	Early life	Early life	within	Unknown	44.04	40 - 50	NA	NA	5	0.5	12	Constant	Ctmax	0.33	99	25	14.2302	10	24	27.5118	10	Loss of clinging ability	Emailed to get raw data - calculated in excel	Houghton, D	Seasonal Changes in the Critical Thermal Maxima of Four Species of Aquatic Insects (Ephemeroptera, Trichoptera)	Physiological Ecology	2014	https://academic.oup.com/ee/article/43/4/1059/583621	0.222222	4.73778	0.459423	4.5
194	85	43	87	Blattodea	Rhinotermitidae	Reticulitermes	flavipes	Reticulitermes flavipes	Terrestrial	Field	Hemi	Adult	Adult	within	Mixed	41.5	40 - 50	3.12	3.12	12	21	168	Constant	Ctmin	0.34	100	7.79661	1.03073	10	5.81486	1.27224	18	Loss of righting ability	Graph	Clarke, M	Cold Tolerance of the Eastern Subterranean Termite, Reticulitermes flavipes (Isoptera: Rhinotermitidae), in Ontario	Environmental Entomology	2013	https://academic.oup.com/ee/article/42/4/805/371011	-0.220194	0.00242175	20.3205	-9
195	85	43	87	Blattodea	Rhinotermitidae	Reticulitermes	flavipes	Reticulitermes flavipes	Terrestrial	Field	Hemi	Adult	Adult	within	Mixed	41.5	40 - 50	3.12	3.12	4	12	2	Constant	Ctmin	0.34	100	5.91917	1.07196	10	7.79661	1.03073	10	Loss of righting ability	Graph	Clarke, M	Cold Tolerance of the Eastern Subterranean Termite, Reticulitermes flavipes (Isoptera: Rhinotermitidae), in Ontario	Environmental Entomology	2013	https://academic.oup.com/ee/article/42/4/805/371011	0.234681	0.00345547	17.0117	-8
196	130	44	92	Hemiptera	Aphididae	Sitobion	avenae	Sitobion avenae	Terrestrial	Laboratory	Hemi	Adult	Adult	within	Unknown	NA		NA	0.335	0	20	3	Constant	Ctmin	0.5	101	-0.929032	5.55214	350	1.50968	4.02283	300	Loss of clinging ability	Graph	Powell, S	Effect of longâ€term and rapid cold hardening on the cold torpor temperature of an aphid	Physiological Entomology	2006	https://onlinelibrary.wiley.com/doi/abs/10.1111/j.1365-3032.2006.00527.x	0.121935	0.000355047	53.071	-20
197	154	45	82	Coleoptera	Curculionidae	Palirhoeus	eatoni	Palirhoeus eatoni	Terrestrial	Field	Holo	Adult	Adult	within	Unknown	46.91	10	NA	8.08	0	7.5	168	Constant	Ctmin	0.25	102	-3.6	0.316228	10	-3.1	0.316228	10	Loss of righting ability	Table	Klok, C	Resistance to temperature extremes in subâ€Antarctic weevils: interspecific variation, population differentiation and acclimation	Biological Journal of the Linnean Society	2003	https://onlinelibrary.wiley.com/doi/abs/10.1046/j.1095-8312.2003.00154.x	0.0666667	0.000355556	53.033	-7.5
198	154	45	82	Coleoptera	Curculionidae	Palirhoeus	eatoni	Palirhoeus eatoni	Terrestrial	Field	Holo	Adult	Adult	within	Unknown	46.91	10	NA	8.08	7.5	15	168	Constant	Ctmin	0.25	102	-3.1	0.316228	10	-2.1	0.632456	10	Loss of righting ability	Table	Klok, C	Resistance to temperature extremes in subâ€Antarctic weevils: interspecific variation, population differentiation and acclimation	Biological Journal of the Linnean Society	2003	https://onlinelibrary.wiley.com/doi/abs/10.1046/j.1095-8312.2003.00154.x	0.133333	0.000888889	33.541	-7.5
199	154	46	14	Coleoptera	Curculionidae	Bothrometopus	randi	Bothrometopus randi	Terrestrial	Field	Holo	Adult	Adult	within	Unknown	46.91	10	NA	14.71	0	7.5	168	Constant	Ctmin	0.25	103	-4.5	0.632456	10	-4	0.632456	10	Loss of righting ability	Table	Klok, C	Resistance to temperature extremes in subâ€Antarctic weevils: interspecific variation, population differentiation and acclimation	Biological Journal of the Linnean Society	2003	https://onlinelibrary.wiley.com/doi/abs/10.1046/j.1095-8312.2003.00154.x	0.0666667	0.00142222	26.5165	-7.5
200	154	46	14	Coleoptera	Curculionidae	Bothrometopus	randi	Bothrometopus randi	Terrestrial	Field	Holo	Adult	Adult	within	Unknown	46.91	10	NA	14.71	7.5	15	168	Constant	Ctmin	0.25	103	-4	0.632456	10	-3.2	0.632456	10	Loss of righting ability	Table	Klok, C	Resistance to temperature extremes in subâ€Antarctic weevils: interspecific variation, population differentiation and acclimation	Biological Journal of the Linnean Society	2003	https://onlinelibrary.wiley.com/doi/abs/10.1046/j.1095-8312.2003.00154.x	0.106667	0.00142222	26.5165	-7.5
201	154	47	13	Coleoptera	Curculionidae	Bothrometopus	parvulus	Bothrometopus parvulus	Terrestrial	Field	Holo	Adult	Adult	within	Unknown	46.91	10	NA	3.6	0	7.5	168	Constant	Ctmin	0.25	104	-4.7	0.632456	10	-4.3	0.948683	10	Loss of righting ability	Table	Klok, C	Resistance to temperature extremes in subâ€Antarctic weevils: interspecific variation, population differentiation and acclimation	Biological Journal of the Linnean Society	2003	https://onlinelibrary.wiley.com/doi/abs/10.1046/j.1095-8312.2003.00154.x	0.0533333	0.00231111	20.8013	-7.5
202	154	47	13	Coleoptera	Curculionidae	Bothrometopus	parvulus	Bothrometopus parvulus	Terrestrial	Field	Holo	Adult	Adult	within	Unknown	46.91	10	NA	3.6	7.5	15	168	Constant	Ctmin	0.25	104	-3.3	0.948683	10	-3.4	0.948683	10	Loss of righting ability	Table	Klok, C	Resistance to temperature extremes in subâ€Antarctic weevils: interspecific variation, population differentiation and acclimation	Biological Journal of the Linnean Society	2003	https://onlinelibrary.wiley.com/doi/abs/10.1046/j.1095-8312.2003.00154.x	-0.0133333	0.0032	17.6777	-7.5
203	154	47	13	Coleoptera	Curculionidae	Bothrometopus	parvulus	Bothrometopus parvulus	Terrestrial	Field	Holo	Adult	Adult	within	Unknown	46.91	10	NA	3.6	0	7.5	168	Constant	Ctmin	0.25	105	-5.3	0.632456	10	-3.3	0.632456	10	Loss of righting ability	Table	Klok, C	Resistance to temperature extremes in subâ€Antarctic weevils: interspecific variation, population differentiation and acclimation	Biological Journal of the Linnean Society	2003	https://onlinelibrary.wiley.com/doi/abs/10.1046/j.1095-8312.2003.00154.x	0.266667	0.00142222	26.5165	-7.5
204	154	47	13	Coleoptera	Curculionidae	Bothrometopus	parvulus	Bothrometopus parvulus	Terrestrial	Field	Holo	Adult	Adult	within	Unknown	46.91	10	NA	3.6	7.5	15	168	Constant	Ctmin	0.25	105	-3.3	0.632456	10	-2.8	0.632456	10	Loss of righting ability	Table	Klok, C	Resistance to temperature extremes in subâ€Antarctic weevils: interspecific variation, population differentiation and acclimation	Biological Journal of the Linnean Society	2003	https://onlinelibrary.wiley.com/doi/abs/10.1046/j.1095-8312.2003.00154.x	0.0666667	0.00142222	26.5165	-7.5
205	154	47	13	Coleoptera	Curculionidae	Bothrometopus	parvulus	Bothrometopus parvulus	Terrestrial	Field	Holo	Adult	Adult	within	Unknown	46.91	10	NA	3.6	0	7.5	168	Constant	Ctmin	0.25	106	-4.6	0.632456	10	-3.9	0.632456	10	Loss of righting ability	Table	Klok, C	Resistance to temperature extremes in subâ€Antarctic weevils: interspecific variation, population differentiation and acclimation	Biological Journal of the Linnean Society	2003	https://onlinelibrary.wiley.com/doi/abs/10.1046/j.1095-8312.2003.00154.x	0.0933333	0.00142222	26.5165	-7.5
206	154	47	13	Coleoptera	Curculionidae	Bothrometopus	parvulus	Bothrometopus parvulus	Terrestrial	Field	Holo	Adult	Adult	within	Unknown	46.91	10	NA	3.6	7.5	15	168	Constant	Ctmin	0.25	106	-3.9	0.632456	10	-3.1	0.316228	10	Loss of righting ability	Table	Klok, C	Resistance to temperature extremes in subâ€Antarctic weevils: interspecific variation, population differentiation and acclimation	Biological Journal of the Linnean Society	2003	https://onlinelibrary.wiley.com/doi/abs/10.1046/j.1095-8312.2003.00154.x	0.106667	0.000888889	33.541	-7.5
207	154	47	13	Coleoptera	Curculionidae	Bothrometopus	parvulus	Bothrometopus parvulus	Terrestrial	Field	Holo	Adult	Adult	within	Unknown	46.91	10	NA	3.6	0	7.5	168	Constant	Ctmin	0.25	107	-5.5	0.632456	10	-3.4	0.316228	10	Loss of righting ability	Table	Klok, C	Resistance to temperature extremes in subâ€Antarctic weevils: interspecific variation, population differentiation and acclimation	Biological Journal of the Linnean Society	2003	https://onlinelibrary.wiley.com/doi/abs/10.1046/j.1095-8312.2003.00154.x	0.28	0.000888889	33.541	-7.5
208	154	47	13	Coleoptera	Curculionidae	Bothrometopus	parvulus	Bothrometopus parvulus	Terrestrial	Field	Holo	Adult	Adult	within	Unknown	46.91	10	NA	3.6	7.5	15	168	Constant	Ctmin	0.25	107	-3.4	0.316228	10	-3.4	0.316228	10	Loss of righting ability	Table	Klok, C	Resistance to temperature extremes in subâ€Antarctic weevils: interspecific variation, population differentiation and acclimation	Biological Journal of the Linnean Society	2003	https://onlinelibrary.wiley.com/doi/abs/10.1046/j.1095-8312.2003.00154.x	0	0.000355556	53.033	-7.5
209	154	47	13	Coleoptera	Curculionidae	Bothrometopus	parvulus	Bothrometopus parvulus	Terrestrial	Field	Holo	Adult	Adult	within	Unknown	46.91	10	NA	3.6	0	7.5	168	Constant	Ctmin	0.25	108	-6.2	0.948683	10	-4.8	0.632456	10	Loss of righting ability	Table	Klok, C	Resistance to temperature extremes in subâ€Antarctic weevils: interspecific variation, population differentiation and acclimation	Biological Journal of the Linnean Society	2003	https://onlinelibrary.wiley.com/doi/abs/10.1046/j.1095-8312.2003.00154.x	0.186667	0.00231111	20.8013	-7.5
210	154	47	13	Coleoptera	Curculionidae	Bothrometopus	parvulus	Bothrometopus parvulus	Terrestrial	Field	Holo	Adult	Adult	within	Unknown	46.91	10	NA	3.6	7.5	15	168	Constant	Ctmin	0.25	108	-4.8	0.632456	10	-3.6	0.632456	10	Loss of righting ability	Table	Klok, C	Resistance to temperature extremes in subâ€Antarctic weevils: interspecific variation, population differentiation and acclimation	Biological Journal of the Linnean Society	2003	https://onlinelibrary.wiley.com/doi/abs/10.1046/j.1095-8312.2003.00154.x	0.16	0.00142222	26.5165	-7.5
211	154	47	13	Coleoptera	Curculionidae	Bothrometopus	parvulus	Bothrometopus parvulus	Terrestrial	Field	Holo	Adult	Adult	within	Unknown	46.91	10	NA	3.6	0	7.5	168	Constant	Ctmin	0.25	109	-5.3	0.948683	10	-3.7	0.632456	10	Loss of righting ability	Table	Klok, C	Resistance to temperature extremes in subâ€Antarctic weevils: interspecific variation, population differentiation and acclimation	Biological Journal of the Linnean Society	2003	https://onlinelibrary.wiley.com/doi/abs/10.1046/j.1095-8312.2003.00154.x	0.213333	0.00231111	20.8013	-7.5
212	154	47	13	Coleoptera	Curculionidae	Bothrometopus	parvulus	Bothrometopus parvulus	Terrestrial	Field	Holo	Adult	Adult	within	Unknown	46.91	10	NA	3.6	7.5	15	168	Constant	Ctmin	0.25	109	-3.7	0.632456	10	-3.7	0.316228	10	Loss of righting ability	Table	Klok, C	Resistance to temperature extremes in subâ€Antarctic weevils: interspecific variation, population differentiation and acclimation	Biological Journal of the Linnean Society	2003	https://onlinelibrary.wiley.com/doi/abs/10.1046/j.1095-8312.2003.00154.x	0	0.000888889	33.541	-7.5
213	154	48	11	Coleoptera	Curculionidae	Bothrometopus	elongatus	Bothrometopus elongatus	Terrestrial	Field	Holo	Adult	Adult	within	Unknown	46.91	10	NA	1.71	0	7.5	168	Constant	Ctmin	0.25	110	-5.2	0.948683	10	-3.4	0.316228	10	Loss of righting ability	Table	Klok, C	Resistance to temperature extremes in subâ€Antarctic weevils: interspecific variation, population differentiation and acclimation	Biological Journal of the Linnean Society	2003	https://onlinelibrary.wiley.com/doi/abs/10.1046/j.1095-8312.2003.00154.x	0.24	0.00177778	23.7171	-7.5
214	154	48	11	Coleoptera	Curculionidae	Bothrometopus	elongatus	Bothrometopus elongatus	Terrestrial	Field	Holo	Adult	Adult	within	Unknown	46.91	10	NA	1.71	7.5	15	168	Constant	Ctmin	0.25	110	-3.4	0.316228	10	-3	0.316228	10	Loss of righting ability	Table	Klok, C	Resistance to temperature extremes in subâ€Antarctic weevils: interspecific variation, population differentiation and acclimation	Biological Journal of the Linnean Society	2003	https://onlinelibrary.wiley.com/doi/abs/10.1046/j.1095-8312.2003.00154.x	0.0533333	0.000355556	53.033	-7.5
215	154	48	11	Coleoptera	Curculionidae	Bothrometopus	elongatus	Bothrometopus elongatus	Terrestrial	Field	Holo	Adult	Adult	within	Unknown	46.91	10	NA	1.71	0	7.5	168	Constant	Ctmin	0.25	111	-4.5	0.632456	10	-4.4	0.316228	10	Loss of righting ability	Table	Klok, C	Resistance to temperature extremes in subâ€Antarctic weevils: interspecific variation, population differentiation and acclimation	Biological Journal of the Linnean Society	2003	https://onlinelibrary.wiley.com/doi/abs/10.1046/j.1095-8312.2003.00154.x	0.0133333	0.000888889	33.541	-7.5
216	154	48	11	Coleoptera	Curculionidae	Bothrometopus	elongatus	Bothrometopus elongatus	Terrestrial	Field	Holo	Adult	Adult	within	Unknown	46.91	10	NA	1.71	7.5	15	168	Constant	Ctmin	0.25	111	-4.4	0.316228	10	-3.5	0.316228	10	Loss of righting ability	Table	Klok, C	Resistance to temperature extremes in subâ€Antarctic weevils: interspecific variation, population differentiation and acclimation	Biological Journal of the Linnean Society	2003	https://onlinelibrary.wiley.com/doi/abs/10.1046/j.1095-8312.2003.00154.x	0.12	0.000355556	53.033	-7.5
217	154	48	11	Coleoptera	Curculionidae	Bothrometopus	elongatus	Bothrometopus elongatus	Terrestrial	Field	Holo	Adult	Adult	within	Unknown	46.91	10	NA	1.71	0	7.5	168	Constant	Ctmin	0.25	112	-6.3	0.632456	10	-4.3	0.948683	10	Loss of righting ability	Table	Klok, C	Resistance to temperature extremes in subâ€Antarctic weevils: interspecific variation, population differentiation and acclimation	Biological Journal of the Linnean Society	2003	https://onlinelibrary.wiley.com/doi/abs/10.1046/j.1095-8312.2003.00154.x	0.266667	0.00231111	20.8013	-7.5
218	154	48	11	Coleoptera	Curculionidae	Bothrometopus	elongatus	Bothrometopus elongatus	Terrestrial	Field	Holo	Adult	Adult	within	Unknown	46.91	10	NA	1.71	7.5	15	168	Constant	Ctmin	0.25	112	-4.3	0.948683	10	-3.9	0.632456	10	Loss of righting ability	Table	Klok, C	Resistance to temperature extremes in subâ€Antarctic weevils: interspecific variation, population differentiation and acclimation	Biological Journal of the Linnean Society	2003	https://onlinelibrary.wiley.com/doi/abs/10.1046/j.1095-8312.2003.00154.x	0.0533333	0.00231111	20.8013	-7.5
219	154	48	11	Coleoptera	Curculionidae	Bothrometopus	elongatus	Bothrometopus elongatus	Terrestrial	Field	Holo	Adult	Adult	within	Unknown	46.91	10	NA	1.71	0	7.5	168	Constant	Ctmin	0.25	113	-6.6	0.632456	10	-5.7	0.632456	10	Loss of righting ability	Table	Klok, C	Resistance to temperature extremes in subâ€Antarctic weevils: interspecific variation, population differentiation and acclimation	Biological Journal of the Linnean Society	2003	https://onlinelibrary.wiley.com/doi/abs/10.1046/j.1095-8312.2003.00154.x	0.12	0.00142222	26.5165	-7.5
220	154	48	11	Coleoptera	Curculionidae	Bothrometopus	elongatus	Bothrometopus elongatus	Terrestrial	Field	Holo	Adult	Adult	within	Unknown	46.91	10	NA	1.71	7.5	15	168	Constant	Ctmin	0.25	113	-5.7	0.632456	10	-4.2	0.316228	10	Loss of righting ability	Table	Klok, C	Resistance to temperature extremes in subâ€Antarctic weevils: interspecific variation, population differentiation and acclimation	Biological Journal of the Linnean Society	2003	https://onlinelibrary.wiley.com/doi/abs/10.1046/j.1095-8312.2003.00154.x	0.2	0.000888889	33.541	-7.5
221	154	48	11	Coleoptera	Curculionidae	Bothrometopus	elongatus	Bothrometopus elongatus	Terrestrial	Field	Holo	Adult	Adult	within	Unknown	46.91	10	NA	1.71	0	7.5	168	Constant	Ctmin	0.25	114	-5.5	0.948683	10	-4.3	0.632456	10	Loss of righting ability	Table	Klok, C	Resistance to temperature extremes in subâ€Antarctic weevils: interspecific variation, population differentiation and acclimation	Biological Journal of the Linnean Society	2003	https://onlinelibrary.wiley.com/doi/abs/10.1046/j.1095-8312.2003.00154.x	0.16	0.00231111	20.8013	-7.5
222	154	48	11	Coleoptera	Curculionidae	Bothrometopus	elongatus	Bothrometopus elongatus	Terrestrial	Field	Holo	Adult	Adult	within	Unknown	46.91	10	NA	1.71	7.5	15	168	Constant	Ctmin	0.25	114	-4.3	0.632456	10	-4	0.316228	10	Loss of righting ability	Table	Klok, C	Resistance to temperature extremes in subâ€Antarctic weevils: interspecific variation, population differentiation and acclimation	Biological Journal of the Linnean Society	2003	https://onlinelibrary.wiley.com/doi/abs/10.1046/j.1095-8312.2003.00154.x	0.04	0.000888889	33.541	-7.5
223	154	49	54	Coleoptera	Curculionidae	Ectemnorhinus	marioni	Ectemnorhinus marioni	Terrestrial	Field	Holo	Adult	Adult	within	Unknown	46.91	10	NA	18.5	0	7.5	168	Constant	Ctmin	0.25	115	-5.5	0.632456	10	-4.1	0.632456	10	Loss of righting ability	Table	Klok, C	Resistance to temperature extremes in subâ€Antarctic weevils: interspecific variation, population differentiation and acclimation	Biological Journal of the Linnean Society	2003	https://onlinelibrary.wiley.com/doi/abs/10.1046/j.1095-8312.2003.00154.x	0.186667	0.00142222	26.5165	-7.5
224	154	49	54	Coleoptera	Curculionidae	Ectemnorhinus	marioni	Ectemnorhinus marioni	Terrestrial	Field	Holo	Adult	Adult	within	Unknown	46.91	10	NA	18.5	7.5	15	168	Constant	Ctmin	0.25	115	-4.1	0.632456	10	-3.5	0.632456	10	Loss of righting ability	Table	Klok, C	Resistance to temperature extremes in subâ€Antarctic weevils: interspecific variation, population differentiation and acclimation	Biological Journal of the Linnean Society	2003	https://onlinelibrary.wiley.com/doi/abs/10.1046/j.1095-8312.2003.00154.x	0.08	0.00142222	26.5165	-7.5
225	154	49	54	Coleoptera	Curculionidae	Ectemnorhinus	marioni	Ectemnorhinus marioni	Terrestrial	Field	Holo	Adult	Adult	within	Unknown	46.91	10	NA	18.5	0	7.5	168	Constant	Ctmin	0.25	116	-3.6	0.632456	10	-4.7	0.316228	10	Loss of righting ability	Table	Klok, C	Resistance to temperature extremes in subâ€Antarctic weevils: interspecific variation, population differentiation and acclimation	Biological Journal of the Linnean Society	2003	https://onlinelibrary.wiley.com/doi/abs/10.1046/j.1095-8312.2003.00154.x	-0.146667	0.000888889	33.541	-7.5
226	154	49	54	Coleoptera	Curculionidae	Ectemnorhinus	marioni	Ectemnorhinus marioni	Terrestrial	Field	Holo	Adult	Adult	within	Unknown	46.91	10	NA	18.5	7.5	15	168	Constant	Ctmin	0.25	116	-4.7	0.316228	10	-4.1	0.316228	10	Loss of righting ability	Table	Klok, C	Resistance to temperature extremes in subâ€Antarctic weevils: interspecific variation, population differentiation and acclimation	Biological Journal of the Linnean Society	2003	https://onlinelibrary.wiley.com/doi/abs/10.1046/j.1095-8312.2003.00154.x	0.08	0.000355556	53.033	-7.5
227	154	49	54	Coleoptera	Curculionidae	Ectemnorhinus	marioni	Ectemnorhinus marioni	Terrestrial	Field	Holo	Adult	Adult	within	Unknown	46.91	10	NA	18.5	0	7.5	168	Constant	Ctmin	0.25	117	-5.5	0.632456	10	-3.9	0.316228	10	Loss of righting ability	Table	Klok, C	Resistance to temperature extremes in subâ€Antarctic weevils: interspecific variation, population differentiation and acclimation	Biological Journal of the Linnean Society	2003	https://onlinelibrary.wiley.com/doi/abs/10.1046/j.1095-8312.2003.00154.x	0.213333	0.000888889	33.541	-7.5
228	154	49	54	Coleoptera	Curculionidae	Ectemnorhinus	marioni	Ectemnorhinus marioni	Terrestrial	Field	Holo	Adult	Adult	within	Unknown	46.91	10	NA	18.5	7.5	15	168	Constant	Ctmin	0.25	117	-3.9	0.316228	10	-3.6	0.632456	10	Loss of righting ability	Table	Klok, C	Resistance to temperature extremes in subâ€Antarctic weevils: interspecific variation, population differentiation and acclimation	Biological Journal of the Linnean Society	2003	https://onlinelibrary.wiley.com/doi/abs/10.1046/j.1095-8312.2003.00154.x	0.04	0.000888889	33.541	-7.5
229	154	49	54	Coleoptera	Curculionidae	Ectemnorhinus	marioni	Ectemnorhinus marioni	Terrestrial	Field	Holo	Adult	Adult	within	Unknown	46.91	10	NA	18.5	0	7.5	168	Constant	Ctmin	0.25	118	-4.6	0.632456	10	-4.1	0.632456	10	Loss of righting ability	Table	Klok, C	Resistance to temperature extremes in subâ€Antarctic weevils: interspecific variation, population differentiation and acclimation	Biological Journal of the Linnean Society	2003	https://onlinelibrary.wiley.com/doi/abs/10.1046/j.1095-8312.2003.00154.x	0.0666667	0.00142222	26.5165	-7.5
230	154	49	54	Coleoptera	Curculionidae	Ectemnorhinus	marioni	Ectemnorhinus marioni	Terrestrial	Field	Holo	Adult	Adult	within	Unknown	46.91	10	NA	18.5	7.5	15	168	Constant	Ctmin	0.25	118	-4.1	0.632456	10	-3.6	0.316228	10	Loss of righting ability	Table	Klok, C	Resistance to temperature extremes in subâ€Antarctic weevils: interspecific variation, population differentiation and acclimation	Biological Journal of the Linnean Society	2003	https://onlinelibrary.wiley.com/doi/abs/10.1046/j.1095-8312.2003.00154.x	0.0666667	0.000888889	33.541	-7.5
231	154	50	55	Coleoptera	Curculionidae	Ectemnorhinus	similis	Ectemnorhinus similis	Terrestrial	Field	Holo	Adult	Adult	within	Unknown	46.91	10	NA	27.76	0	7.5	168	Constant	Ctmin	0.25	119	-5	0.632456	10	-4	0.632456	10	Loss of righting ability	Table	Klok, C	Resistance to temperature extremes in subâ€Antarctic weevils: interspecific variation, population differentiation and acclimation	Biological Journal of the Linnean Society	2003	https://onlinelibrary.wiley.com/doi/abs/10.1046/j.1095-8312.2003.00154.x	0.133333	0.00142222	26.5165	-7.5
232	154	50	55	Coleoptera	Curculionidae	Ectemnorhinus	similis	Ectemnorhinus similis	Terrestrial	Field	Holo	Adult	Adult	within	Unknown	46.91	10	NA	27.76	7.5	15	168	Constant	Ctmin	0.25	119	-4	0.632456	10	-3.5	0.632456	10	Loss of righting ability	Table	Klok, C	Resistance to temperature extremes in subâ€Antarctic weevils: interspecific variation, population differentiation and acclimation	Biological Journal of the Linnean Society	2003	https://onlinelibrary.wiley.com/doi/abs/10.1046/j.1095-8312.2003.00154.x	0.0666667	0.00142222	26.5165	-7.5
233	154	50	55	Coleoptera	Curculionidae	Ectemnorhinus	similis	Ectemnorhinus similis	Terrestrial	Field	Holo	Adult	Adult	within	Unknown	46.91	10	NA	27.76	0	7.5	168	Constant	Ctmin	0.25	120	-6	0.316228	10	-4.5	0.316228	10	Loss of righting ability	Table	Klok, C	Resistance to temperature extremes in subâ€Antarctic weevils: interspecific variation, population differentiation and acclimation	Biological Journal of the Linnean Society	2003	https://onlinelibrary.wiley.com/doi/abs/10.1046/j.1095-8312.2003.00154.x	0.2	0.000355556	53.033	-7.5
234	154	50	55	Coleoptera	Curculionidae	Ectemnorhinus	similis	Ectemnorhinus similis	Terrestrial	Field	Holo	Adult	Adult	within	Unknown	46.91	10	NA	27.76	7.5	15	168	Constant	Ctmin	0.25	120	-4.5	0.316228	10	-4.1	0.948683	10	Loss of righting ability	Table	Klok, C	Resistance to temperature extremes in subâ€Antarctic weevils: interspecific variation, population differentiation and acclimation	Biological Journal of the Linnean Society	2003	https://onlinelibrary.wiley.com/doi/abs/10.1046/j.1095-8312.2003.00154.x	0.0533333	0.00177778	23.7171	-7.5
235	154	50	55	Coleoptera	Curculionidae	Ectemnorhinus	similis	Ectemnorhinus similis	Terrestrial	Field	Holo	Adult	Adult	within	Unknown	46.91	10	NA	27.76	0	7.5	168	Constant	Ctmin	0.25	121	-5.8	0.632456	10	-4.2	0.632456	10	Loss of righting ability	Table	Klok, C	Resistance to temperature extremes in subâ€Antarctic weevils: interspecific variation, population differentiation and acclimation	Biological Journal of the Linnean Society	2003	https://onlinelibrary.wiley.com/doi/abs/10.1046/j.1095-8312.2003.00154.x	0.213333	0.00142222	26.5165	-7.5
236	154	50	55	Coleoptera	Curculionidae	Ectemnorhinus	similis	Ectemnorhinus similis	Terrestrial	Field	Holo	Adult	Adult	within	Unknown	46.91	10	NA	27.76	7.5	15	168	Constant	Ctmin	0.25	121	-4.5	0.316228	10	-4.2	0.632456	10	Loss of righting ability	Table	Klok, C	Resistance to temperature extremes in subâ€Antarctic weevils: interspecific variation, population differentiation and acclimation	Biological Journal of the Linnean Society	2003	https://onlinelibrary.wiley.com/doi/abs/10.1046/j.1095-8312.2003.00154.x	0.04	0.000888889	33.541	-7.5
237	154	50	55	Coleoptera	Curculionidae	Ectemnorhinus	similis	Ectemnorhinus similis	Terrestrial	Field	Holo	Adult	Adult	within	Unknown	46.91	10	NA	27.76	0	7.5	168	Constant	Ctmin	0.25	122	-5.2	0.632456	10	-4.1	0.316228	10	Loss of righting ability	Table	Klok, C	Resistance to temperature extremes in subâ€Antarctic weevils: interspecific variation, population differentiation and acclimation	Biological Journal of the Linnean Society	2003	https://onlinelibrary.wiley.com/doi/abs/10.1046/j.1095-8312.2003.00154.x	0.146667	0.000888889	33.541	-7.5
238	154	50	55	Coleoptera	Curculionidae	Ectemnorhinus	similis	Ectemnorhinus similis	Terrestrial	Field	Holo	Adult	Adult	within	Unknown	46.91	10	NA	27.76	7.5	15	168	Constant	Ctmin	0.25	122	-4.1	0.316228	10	-3.7	0.316228	10	Loss of righting ability	Table	Klok, C	Resistance to temperature extremes in subâ€Antarctic weevils: interspecific variation, population differentiation and acclimation	Biological Journal of the Linnean Society	2003	https://onlinelibrary.wiley.com/doi/abs/10.1046/j.1095-8312.2003.00154.x	0.0533333	0.000355556	53.033	-7.5
239	154	45	82	Coleoptera	Curculionidae	Palirhoeus	eatoni	Palirhoeus eatoni	Terrestrial	Field	Holo	Adult	Adult	within	Unknown	46.91	10	NA	8.08	7.5	0	168	Constant	Ctmax	0.25	123	36.9	1.89737	10	35.4	2.52982	10	Onset spasms	Table	Klok, C	Resistance to temperature extremes in subâ€Antarctic weevils: interspecific variation, population differentiation and acclimation	Biological Journal of the Linnean Society	2003	https://onlinelibrary.wiley.com/doi/abs/10.1046/j.1095-8312.2003.00154.x	0.2	0.0177778	7.5	7.5
240	154	45	82	Coleoptera	Curculionidae	Palirhoeus	eatoni	Palirhoeus eatoni	Terrestrial	Field	Holo	Adult	Adult	within	Unknown	46.91	10	NA	8.08	15	7.5	168	Constant	Ctmax	0.25	123	36.5	1.26491	10	36.9	1.89737	10	Onset spasms	Table	Klok, C	Resistance to temperature extremes in subâ€Antarctic weevils: interspecific variation, population differentiation and acclimation	Biological Journal of the Linnean Society	2003	https://onlinelibrary.wiley.com/doi/abs/10.1046/j.1095-8312.2003.00154.x	-0.0533333	0.00924444	10.4006	7.5
241	154	46	14	Coleoptera	Curculionidae	Bothrometopus	randi	Bothrometopus randi	Terrestrial	Field	Holo	Adult	Adult	within	Unknown	46.91	10	NA	14.71	7.5	0	168	Constant	Ctmax	0.25	124	35.9	1.26491	10	35.5	1.58114	10	Onset spasms	Table	Klok, C	Resistance to temperature extremes in subâ€Antarctic weevils: interspecific variation, population differentiation and acclimation	Biological Journal of the Linnean Society	2003	https://onlinelibrary.wiley.com/doi/abs/10.1046/j.1095-8312.2003.00154.x	0.0533333	0.00728889	11.713	7.5
242	154	46	14	Coleoptera	Curculionidae	Bothrometopus	randi	Bothrometopus randi	Terrestrial	Field	Holo	Adult	Adult	within	Unknown	46.91	10	NA	14.71	15	7.5	168	Constant	Ctmax	0.25	124	36.3	0.948683	10	35.9	1.26491	10	Onset spasms	Table	Klok, C	Resistance to temperature extremes in subâ€Antarctic weevils: interspecific variation, population differentiation and acclimation	Biological Journal of the Linnean Society	2003	https://onlinelibrary.wiley.com/doi/abs/10.1046/j.1095-8312.2003.00154.x	0.0533333	0.00444444	15	7.5
243	154	47	13	Coleoptera	Curculionidae	Bothrometopus	parvulus	Bothrometopus parvulus	Terrestrial	Field	Holo	Adult	Adult	within	Unknown	46.91	10	NA	3.6	7.5	0	168	Constant	Ctmax	0.25	125	38	0.948683	10	37.8	0.632456	10	Onset spasms	Table	Klok, C	Resistance to temperature extremes in subâ€Antarctic weevils: interspecific variation, population differentiation and acclimation	Biological Journal of the Linnean Society	2003	https://onlinelibrary.wiley.com/doi/abs/10.1046/j.1095-8312.2003.00154.x	0.0266667	0.00231111	20.8013	7.5
244	154	47	13	Coleoptera	Curculionidae	Bothrometopus	parvulus	Bothrometopus parvulus	Terrestrial	Field	Holo	Adult	Adult	within	Unknown	46.91	10	NA	3.6	15	7.5	168	Constant	Ctmax	0.25	125	37.7	1.58114	10	38	0.948683	10	Onset spasms	Table	Klok, C	Resistance to temperature extremes in subâ€Antarctic weevils: interspecific variation, population differentiation and acclimation	Biological Journal of the Linnean Society	2003	https://onlinelibrary.wiley.com/doi/abs/10.1046/j.1095-8312.2003.00154.x	-0.04	0.00604444	12.8624	7.5
245	154	47	13	Coleoptera	Curculionidae	Bothrometopus	parvulus	Bothrometopus parvulus	Terrestrial	Field	Holo	Adult	Adult	within	Unknown	46.91	10	NA	3.6	7.5	0	168	Constant	Ctmax	0.25	126	37.8	0.948683	10	38.6	1.89737	10	Onset spasms	Table	Klok, C	Resistance to temperature extremes in subâ€Antarctic weevils: interspecific variation, population differentiation and acclimation	Biological Journal of the Linnean Society	2003	https://onlinelibrary.wiley.com/doi/abs/10.1046/j.1095-8312.2003.00154.x	-0.106667	0.008	11.1803	7.5
246	154	47	13	Coleoptera	Curculionidae	Bothrometopus	parvulus	Bothrometopus parvulus	Terrestrial	Field	Holo	Adult	Adult	within	Unknown	46.91	10	NA	3.6	15	7.5	168	Constant	Ctmax	0.25	126	38.7	1.26491	10	37.8	0.948683	10	Onset spasms	Table	Klok, C	Resistance to temperature extremes in subâ€Antarctic weevils: interspecific variation, population differentiation and acclimation	Biological Journal of the Linnean Society	2003	https://onlinelibrary.wiley.com/doi/abs/10.1046/j.1095-8312.2003.00154.x	0.12	0.00444444	15	7.5
247	154	47	13	Coleoptera	Curculionidae	Bothrometopus	parvulus	Bothrometopus parvulus	Terrestrial	Field	Holo	Adult	Adult	within	Unknown	46.91	10	NA	3.6	7.5	0	168	Constant	Ctmax	0.25	127	37.5	2.21359	10	38.1	1.58114	10	Onset spasms	Table	Klok, C	Resistance to temperature extremes in subâ€Antarctic weevils: interspecific variation, population differentiation and acclimation	Biological Journal of the Linnean Society	2003	https://onlinelibrary.wiley.com/doi/abs/10.1046/j.1095-8312.2003.00154.x	-0.08	0.0131556	8.71857	7.5
248	154	47	13	Coleoptera	Curculionidae	Bothrometopus	parvulus	Bothrometopus parvulus	Terrestrial	Field	Holo	Adult	Adult	within	Unknown	46.91	10	NA	3.6	15	7.5	168	Constant	Ctmax	0.25	127	38.2	2.21359	10	37.5	2.21359	10	Onset spasms	Table	Klok, C	Resistance to temperature extremes in subâ€Antarctic weevils: interspecific variation, population differentiation and acclimation	Biological Journal of the Linnean Society	2003	https://onlinelibrary.wiley.com/doi/abs/10.1046/j.1095-8312.2003.00154.x	0.0933333	0.0174222	7.57614	7.5
249	154	47	13	Coleoptera	Curculionidae	Bothrometopus	parvulus	Bothrometopus parvulus	Terrestrial	Field	Holo	Adult	Adult	within	Unknown	46.91	10	NA	3.6	7.5	0	168	Constant	Ctmax	0.25	128	37.6	1.58114	10	38	1.89737	10	Onset spasms	Table	Klok, C	Resistance to temperature extremes in subâ€Antarctic weevils: interspecific variation, population differentiation and acclimation	Biological Journal of the Linnean Society	2003	https://onlinelibrary.wiley.com/doi/abs/10.1046/j.1095-8312.2003.00154.x	-0.0533333	0.0108444	9.60277	7.5
250	154	47	13	Coleoptera	Curculionidae	Bothrometopus	parvulus	Bothrometopus parvulus	Terrestrial	Field	Holo	Adult	Adult	within	Unknown	46.91	10	NA	3.6	15	7.5	168	Constant	Ctmax	0.25	128	38.4	0.948683	10	37.6	1.58114	10	Onset spasms	Table	Klok, C	Resistance to temperature extremes in subâ€Antarctic weevils: interspecific variation, population differentiation and acclimation	Biological Journal of the Linnean Society	2003	https://onlinelibrary.wiley.com/doi/abs/10.1046/j.1095-8312.2003.00154.x	0.106667	0.00604444	12.8624	7.5
251	154	47	13	Coleoptera	Curculionidae	Bothrometopus	parvulus	Bothrometopus parvulus	Terrestrial	Field	Holo	Adult	Adult	within	Unknown	46.91	10	NA	3.6	7.5	0	168	Constant	Ctmax	0.25	129	38.3	1.26491	10	38	1.26491	10	Onset spasms	Table	Klok, C	Resistance to temperature extremes in subâ€Antarctic weevils: interspecific variation, population differentiation and acclimation	Biological Journal of the Linnean Society	2003	https://onlinelibrary.wiley.com/doi/abs/10.1046/j.1095-8312.2003.00154.x	0.04	0.00568889	13.2583	7.5
252	154	47	13	Coleoptera	Curculionidae	Bothrometopus	parvulus	Bothrometopus parvulus	Terrestrial	Field	Holo	Adult	Adult	within	Unknown	46.91	10	NA	3.6	15	7.5	168	Constant	Ctmax	0.25	129	39.4	0.632456	10	38.3	1.26491	10	Onset spasms	Table	Klok, C	Resistance to temperature extremes in subâ€Antarctic weevils: interspecific variation, population differentiation and acclimation	Biological Journal of the Linnean Society	2003	https://onlinelibrary.wiley.com/doi/abs/10.1046/j.1095-8312.2003.00154.x	0.146667	0.00355556	16.7705	7.5
253	154	47	13	Coleoptera	Curculionidae	Bothrometopus	parvulus	Bothrometopus parvulus	Terrestrial	Field	Holo	Adult	Adult	within	Unknown	46.91	10	NA	3.6	7.5	0	168	Constant	Ctmax	0.25	130	37.2	2.21359	10	38.1	1.26491	10	Onset spasms	Table	Klok, C	Resistance to temperature extremes in subâ€Antarctic weevils: interspecific variation, population differentiation and acclimation	Biological Journal of the Linnean Society	2003	https://onlinelibrary.wiley.com/doi/abs/10.1046/j.1095-8312.2003.00154.x	-0.12	0.0115556	9.30261	7.5
254	154	47	13	Coleoptera	Curculionidae	Bothrometopus	parvulus	Bothrometopus parvulus	Terrestrial	Field	Holo	Adult	Adult	within	Unknown	46.91	10	NA	3.6	15	7.5	168	Constant	Ctmax	0.25	130	37.8	1.89737	10	37.2	2.21359	10	Onset spasms	Table	Klok, C	Resistance to temperature extremes in subâ€Antarctic weevils: interspecific variation, population differentiation and acclimation	Biological Journal of the Linnean Society	2003	https://onlinelibrary.wiley.com/doi/abs/10.1046/j.1095-8312.2003.00154.x	0.08	0.0151111	8.13489	7.5
255	154	48	11	Coleoptera	Curculionidae	Bothrometopus	elongatus	Bothrometopus elongatus	Terrestrial	Field	Holo	Adult	Adult	within	Unknown	46.91	10	NA	1.71	7.5	0	168	Constant	Ctmax	0.25	131	38.4	0.948683	10	37.7	1.58114	10	Onset spasms	Table	Klok, C	Resistance to temperature extremes in subâ€Antarctic weevils: interspecific variation, population differentiation and acclimation	Biological Journal of the Linnean Society	2003	https://onlinelibrary.wiley.com/doi/abs/10.1046/j.1095-8312.2003.00154.x	0.0933333	0.00604444	12.8624	7.5
256	154	48	11	Coleoptera	Curculionidae	Bothrometopus	elongatus	Bothrometopus elongatus	Terrestrial	Field	Holo	Adult	Adult	within	Unknown	46.91	10	NA	1.71	15	7.5	168	Constant	Ctmax	0.25	131	37.6	1.58114	10	38.4	0.948683	10	Onset spasms	Table	Klok, C	Resistance to temperature extremes in subâ€Antarctic weevils: interspecific variation, population differentiation and acclimation	Biological Journal of the Linnean Society	2003	https://onlinelibrary.wiley.com/doi/abs/10.1046/j.1095-8312.2003.00154.x	-0.106667	0.00604444	12.8624	7.5
257	154	48	11	Coleoptera	Curculionidae	Bothrometopus	elongatus	Bothrometopus elongatus	Terrestrial	Field	Holo	Adult	Adult	within	Unknown	46.91	10	NA	1.71	7.5	0	168	Constant	Ctmax	0.25	132	37.9	1.58114	10	38.1	1.58114	10	Onset spasms	Table	Klok, C	Resistance to temperature extremes in subâ€Antarctic weevils: interspecific variation, population differentiation and acclimation	Biological Journal of the Linnean Society	2003	https://onlinelibrary.wiley.com/doi/abs/10.1046/j.1095-8312.2003.00154.x	-0.0266667	0.00888889	10.6066	7.5
258	154	48	11	Coleoptera	Curculionidae	Bothrometopus	elongatus	Bothrometopus elongatus	Terrestrial	Field	Holo	Adult	Adult	within	Unknown	46.91	10	NA	1.71	15	7.5	168	Constant	Ctmax	0.25	132	37.6	0.948683	10	37.9	1.58114	10	Onset spasms	Table	Klok, C	Resistance to temperature extremes in subâ€Antarctic weevils: interspecific variation, population differentiation and acclimation	Biological Journal of the Linnean Society	2003	https://onlinelibrary.wiley.com/doi/abs/10.1046/j.1095-8312.2003.00154.x	-0.04	0.00604444	12.8624	7.5
259	154	48	11	Coleoptera	Curculionidae	Bothrometopus	elongatus	Bothrometopus elongatus	Terrestrial	Field	Holo	Adult	Adult	within	Unknown	46.91	10	NA	1.71	7.5	0	168	Constant	Ctmax	0.25	133	38.5	1.58114	10	38.1	1.26491	10	Onset spasms	Table	Klok, C	Resistance to temperature extremes in subâ€Antarctic weevils: interspecific variation, population differentiation and acclimation	Biological Journal of the Linnean Society	2003	https://onlinelibrary.wiley.com/doi/abs/10.1046/j.1095-8312.2003.00154.x	0.0533333	0.00728889	11.713	7.5
260	154	48	11	Coleoptera	Curculionidae	Bothrometopus	elongatus	Bothrometopus elongatus	Terrestrial	Field	Holo	Adult	Adult	within	Unknown	46.91	10	NA	1.71	15	7.5	168	Constant	Ctmax	0.25	133	38.2	0.948683	10	38.5	1.58114	10	Onset spasms	Table	Klok, C	Resistance to temperature extremes in subâ€Antarctic weevils: interspecific variation, population differentiation and acclimation	Biological Journal of the Linnean Society	2003	https://onlinelibrary.wiley.com/doi/abs/10.1046/j.1095-8312.2003.00154.x	-0.04	0.00604444	12.8624	7.5
261	154	48	11	Coleoptera	Curculionidae	Bothrometopus	elongatus	Bothrometopus elongatus	Terrestrial	Field	Holo	Adult	Adult	within	Unknown	46.91	10	NA	1.71	7.5	0	168	Constant	Ctmax	0.25	134	39	0.948683	10	37.3	2.84605	10	Onset spasms	Table	Klok, C	Resistance to temperature extremes in subâ€Antarctic weevils: interspecific variation, population differentiation and acclimation	Biological Journal of the Linnean Society	2003	https://onlinelibrary.wiley.com/doi/abs/10.1046/j.1095-8312.2003.00154.x	0.226667	0.016	7.90569	7.5
262	154	48	11	Coleoptera	Curculionidae	Bothrometopus	elongatus	Bothrometopus elongatus	Terrestrial	Field	Holo	Adult	Adult	within	Unknown	46.91	10	NA	1.71	15	7.5	168	Constant	Ctmax	0.25	134	38.9	1.58114	10	39	0.948683	10	Onset spasms	Table	Klok, C	Resistance to temperature extremes in subâ€Antarctic weevils: interspecific variation, population differentiation and acclimation	Biological Journal of the Linnean Society	2003	https://onlinelibrary.wiley.com/doi/abs/10.1046/j.1095-8312.2003.00154.x	-0.0133333	0.00604444	12.8624	7.5
263	154	48	11	Coleoptera	Curculionidae	Bothrometopus	elongatus	Bothrometopus elongatus	Terrestrial	Field	Holo	Adult	Adult	within	Unknown	46.91	10	NA	1.71	7.5	0	168	Constant	Ctmax	0.25	135	37.3	2.52982	10	35.9	3.16228	10	Onset spasms	Table	Klok, C	Resistance to temperature extremes in subâ€Antarctic weevils: interspecific variation, population differentiation and acclimation	Biological Journal of the Linnean Society	2003	https://onlinelibrary.wiley.com/doi/abs/10.1046/j.1095-8312.2003.00154.x	0.186667	0.0291556	5.85652	7.5
264	154	48	11	Coleoptera	Curculionidae	Bothrometopus	elongatus	Bothrometopus elongatus	Terrestrial	Field	Holo	Adult	Adult	within	Unknown	46.91	10	NA	1.71	15	7.5	168	Constant	Ctmax	0.25	135	37.4	1.89737	10	37.3	2.52982	10	Onset spasms	Table	Klok, C	Resistance to temperature extremes in subâ€Antarctic weevils: interspecific variation, population differentiation and acclimation	Biological Journal of the Linnean Society	2003	https://onlinelibrary.wiley.com/doi/abs/10.1046/j.1095-8312.2003.00154.x	0.0133333	0.0177778	7.5	7.5
265	154	49	54	Coleoptera	Curculionidae	Ectemnorhinus	marioni	Ectemnorhinus marioni	Terrestrial	Field	Holo	Adult	Adult	within	Unknown	46.91	10	NA	18.5	7.5	0	168	Constant	Ctmax	0.25	136	37.2	1.26491	10	36.4	1.58114	10	Onset spasms	Table	Klok, C	Resistance to temperature extremes in subâ€Antarctic weevils: interspecific variation, population differentiation and acclimation	Biological Journal of the Linnean Society	2003	https://onlinelibrary.wiley.com/doi/abs/10.1046/j.1095-8312.2003.00154.x	0.106667	0.00728889	11.713	7.5
266	154	49	54	Coleoptera	Curculionidae	Ectemnorhinus	marioni	Ectemnorhinus marioni	Terrestrial	Field	Holo	Adult	Adult	within	Unknown	46.91	10	NA	18.5	15	7.5	168	Constant	Ctmax	0.25	136	37	1.58114	10	37.2	1.26491	10	Onset spasms	Table	Klok, C	Resistance to temperature extremes in subâ€Antarctic weevils: interspecific variation, population differentiation and acclimation	Biological Journal of the Linnean Society	2003	https://onlinelibrary.wiley.com/doi/abs/10.1046/j.1095-8312.2003.00154.x	-0.0266667	0.00728889	11.713	7.5
267	154	49	54	Coleoptera	Curculionidae	Ectemnorhinus	marioni	Ectemnorhinus marioni	Terrestrial	Field	Holo	Adult	Adult	within	Unknown	46.91	10	NA	18.5	7.5	0	168	Constant	Ctmax	0.25	137	37.5	0.948683	10	36.9	0.948683	10	Onset spasms	Table	Klok, C	Resistance to temperature extremes in subâ€Antarctic weevils: interspecific variation, population differentiation and acclimation	Biological Journal of the Linnean Society	2003	https://onlinelibrary.wiley.com/doi/abs/10.1046/j.1095-8312.2003.00154.x	0.08	0.0032	17.6777	7.5
268	154	49	54	Coleoptera	Curculionidae	Ectemnorhinus	marioni	Ectemnorhinus marioni	Terrestrial	Field	Holo	Adult	Adult	within	Unknown	46.91	10	NA	18.5	15	7.5	168	Constant	Ctmax	0.25	137	36.5	2.52982	10	37.5	0.948683	10	Onset spasms	Table	Klok, C	Resistance to temperature extremes in subâ€Antarctic weevils: interspecific variation, population differentiation and acclimation	Biological Journal of the Linnean Society	2003	https://onlinelibrary.wiley.com/doi/abs/10.1046/j.1095-8312.2003.00154.x	-0.133333	0.0129778	8.77809	7.5
269	154	49	54	Coleoptera	Curculionidae	Ectemnorhinus	marioni	Ectemnorhinus marioni	Terrestrial	Field	Holo	Adult	Adult	within	Unknown	46.91	10	NA	18.5	7.5	0	168	Constant	Ctmax	0.25	138	37.4	2.21359	10	35.7	2.21359	10	Onset spasms	Table	Klok, C	Resistance to temperature extremes in subâ€Antarctic weevils: interspecific variation, population differentiation and acclimation	Biological Journal of the Linnean Society	2003	https://onlinelibrary.wiley.com/doi/abs/10.1046/j.1095-8312.2003.00154.x	0.226667	0.0174222	7.57614	7.5
270	154	49	54	Coleoptera	Curculionidae	Ectemnorhinus	marioni	Ectemnorhinus marioni	Terrestrial	Field	Holo	Adult	Adult	within	Unknown	46.91	10	NA	18.5	15	7.5	168	Constant	Ctmax	0.25	138	37.1	1.58114	10	37.4	2.21359	10	Onset spasms	Table	Klok, C	Resistance to temperature extremes in subâ€Antarctic weevils: interspecific variation, population differentiation and acclimation	Biological Journal of the Linnean Society	2003	https://onlinelibrary.wiley.com/doi/abs/10.1046/j.1095-8312.2003.00154.x	-0.04	0.0131556	8.71857	7.5
271	154	49	54	Coleoptera	Curculionidae	Ectemnorhinus	marioni	Ectemnorhinus marioni	Terrestrial	Field	Holo	Adult	Adult	within	Unknown	46.91	10	NA	18.5	7.5	0	168	Constant	Ctmax	0.25	139	37.5	0.316228	10	37.5	0.316228	10	Onset spasms	Table	Klok, C	Resistance to temperature extremes in subâ€Antarctic weevils: interspecific variation, population differentiation and acclimation	Biological Journal of the Linnean Society	2003	https://onlinelibrary.wiley.com/doi/abs/10.1046/j.1095-8312.2003.00154.x	0	0.000355556	53.033	7.5
272	154	49	54	Coleoptera	Curculionidae	Ectemnorhinus	marioni	Ectemnorhinus marioni	Terrestrial	Field	Holo	Adult	Adult	within	Unknown	46.91	10	NA	18.5	15	7.5	168	Constant	Ctmax	0.25	139	38.2	0.316228	10	38.1	0.316228	10	Onset spasms	Table	Klok, C	Resistance to temperature extremes in subâ€Antarctic weevils: interspecific variation, population differentiation and acclimation	Biological Journal of the Linnean Society	2003	https://onlinelibrary.wiley.com/doi/abs/10.1046/j.1095-8312.2003.00154.x	0.0133333	0.000355556	53.033	7.5
273	154	50	55	Coleoptera	Curculionidae	Ectemnorhinus	similis	Ectemnorhinus similis	Terrestrial	Field	Holo	Adult	Adult	within	Unknown	46.91	10	NA	27.76	7.5	0	168	Constant	Ctmax	0.25	140	37.6	0.948683	10	37.4	0.632456	10	Onset spasms	Table	Klok, C	Resistance to temperature extremes in subâ€Antarctic weevils: interspecific variation, population differentiation and acclimation	Biological Journal of the Linnean Society	2003	https://onlinelibrary.wiley.com/doi/abs/10.1046/j.1095-8312.2003.00154.x	0.0266667	0.00231111	20.8013	7.5
274	154	50	55	Coleoptera	Curculionidae	Ectemnorhinus	similis	Ectemnorhinus similis	Terrestrial	Field	Holo	Adult	Adult	within	Unknown	46.91	10	NA	27.76	15	7.5	168	Constant	Ctmax	0.25	140	38.3	0.632456	10	37.6	0.948683	10	Onset spasms	Table	Klok, C	Resistance to temperature extremes in subâ€Antarctic weevils: interspecific variation, population differentiation and acclimation	Biological Journal of the Linnean Society	2003	https://onlinelibrary.wiley.com/doi/abs/10.1046/j.1095-8312.2003.00154.x	0.0933333	0.00231111	20.8013	7.5
275	154	50	55	Coleoptera	Curculionidae	Ectemnorhinus	similis	Ectemnorhinus similis	Terrestrial	Field	Holo	Adult	Adult	within	Unknown	46.91	10	NA	27.76	7.5	0	168	Constant	Ctmax	0.25	141	38	1.26491	10	37.6	0.948683	10	Onset spasms	Table	Klok, C	Resistance to temperature extremes in subâ€Antarctic weevils: interspecific variation, population differentiation and acclimation	Biological Journal of the Linnean Society	2003	https://onlinelibrary.wiley.com/doi/abs/10.1046/j.1095-8312.2003.00154.x	0.0533333	0.00444444	15	7.5
276	154	50	55	Coleoptera	Curculionidae	Ectemnorhinus	similis	Ectemnorhinus similis	Terrestrial	Field	Holo	Adult	Adult	within	Unknown	46.91	10	NA	27.76	15	7.5	168	Constant	Ctmax	0.25	141	38	1.26491	10	38	1.26491	10	Onset spasms	Table	Klok, C	Resistance to temperature extremes in subâ€Antarctic weevils: interspecific variation, population differentiation and acclimation	Biological Journal of the Linnean Society	2003	https://onlinelibrary.wiley.com/doi/abs/10.1046/j.1095-8312.2003.00154.x	0	0.00568889	13.2583	7.5
277	154	50	55	Coleoptera	Curculionidae	Ectemnorhinus	similis	Ectemnorhinus similis	Terrestrial	Field	Holo	Adult	Adult	within	Unknown	46.91	10	NA	27.76	7.5	0	168	Constant	Ctmax	0.25	142	39	0.316228	10	36.6	1.89737	10	Onset spasms	Table	Klok, C	Resistance to temperature extremes in subâ€Antarctic weevils: interspecific variation, population differentiation and acclimation	Biological Journal of the Linnean Society	2003	https://onlinelibrary.wiley.com/doi/abs/10.1046/j.1095-8312.2003.00154.x	0.32	0.00657778	12.3299	7.5
278	154	50	55	Coleoptera	Curculionidae	Ectemnorhinus	similis	Ectemnorhinus similis	Terrestrial	Field	Holo	Adult	Adult	within	Unknown	46.91	10	NA	27.76	15	7.5	168	Constant	Ctmax	0.25	142	38.8	0.632456	10	39	0.316228	10	Onset spasms	Table	Klok, C	Resistance to temperature extremes in subâ€Antarctic weevils: interspecific variation, population differentiation and acclimation	Biological Journal of the Linnean Society	2003	https://onlinelibrary.wiley.com/doi/abs/10.1046/j.1095-8312.2003.00154.x	-0.0266667	0.000888889	33.541	7.5
279	154	50	55	Coleoptera	Curculionidae	Ectemnorhinus	similis	Ectemnorhinus similis	Terrestrial	Field	Holo	Adult	Adult	within	Unknown	46.91	10	NA	27.76	7.5	0	168	Constant	Ctmax	0.25	143	38.8	0.316228	10	37.3	1.26491	10	Onset spasms	Table	Klok, C	Resistance to temperature extremes in subâ€Antarctic weevils: interspecific variation, population differentiation and acclimation	Biological Journal of the Linnean Society	2003	https://onlinelibrary.wiley.com/doi/abs/10.1046/j.1095-8312.2003.00154.x	0.2	0.00302222	18.1902	7.5
280	154	50	55	Coleoptera	Curculionidae	Ectemnorhinus	similis	Ectemnorhinus similis	Terrestrial	Field	Holo	Adult	Adult	within	Unknown	46.91	10	NA	27.76	15	7.5	168	Constant	Ctmax	0.25	143	39.3	0.316228	10	38.8	0.316228	10	Onset spasms	Table	Klok, C	Resistance to temperature extremes in subâ€Antarctic weevils: interspecific variation, population differentiation and acclimation	Biological Journal of the Linnean Society	2003	https://onlinelibrary.wiley.com/doi/abs/10.1046/j.1095-8312.2003.00154.x	0.0666667	0.000355556	53.033	7.5
281	154	51	16	Coleoptera	Curculionidae	Canonopsis	sericeus	Canonopsis sericeus	Terrestrial	Field	Holo	Adult	Adult	within	Unknown	53.1	10	NA	58.9	0	7.5	168	Constant	Ctmin	0.25	144	-5	1.26491	10	-5.9	0.632456	10	Loss of righting ability	Table	Klok, C	Resistance to temperature extremes in subâ€Antarctic weevils: interspecific variation, population differentiation and acclimation	Biological Journal of the Linnean Society	2003	https://onlinelibrary.wiley.com/doi/abs/10.1046/j.1095-8312.2003.00154.x	-0.12	0.00355556	16.7705	-7.5
282	154	51	16	Coleoptera	Curculionidae	Canonopsis	sericeus	Canonopsis sericeus	Terrestrial	Field	Holo	Adult	Adult	within	Unknown	53.1	10	NA	58.9	0	7.5	168	Constant	Ctmin	0.25	145	-5.3	0.632456	10	-5.5	0.948683	10	Loss of righting ability	Table	Klok, C	Resistance to temperature extremes in subâ€Antarctic weevils: interspecific variation, population differentiation and acclimation	Biological Journal of the Linnean Society	2003	https://onlinelibrary.wiley.com/doi/abs/10.1046/j.1095-8312.2003.00154.x	-0.0266667	0.00231111	20.8013	-7.5
283	154	52	82	Coleoptera	Curculionidae	Palirhoeus	eatoni	Palirhoeus eatoni	Terrestrial	Field	Holo	Adult	Adult	within	Unknown	53.1	10	NA	8.08	0	7.5	168	Constant	Ctmin	0.25	146	-4	0.632456	10	-5.4	0.632456	10	Loss of righting ability	Table	Klok, C	Resistance to temperature extremes in subâ€Antarctic weevils: interspecific variation, population differentiation and acclimation	Biological Journal of the Linnean Society	2003	https://onlinelibrary.wiley.com/doi/abs/10.1046/j.1095-8312.2003.00154.x	-0.186667	0.00142222	26.5165	-7.5
284	154	53	10	Coleoptera	Curculionidae	Bothrometopus	brevis	Bothrometopus brevis	Terrestrial	Field	Holo	Adult	Adult	within	Unknown	53.1	10	NA	6.37	0	7.5	168	Constant	Ctmin	0.25	147	-5.1	1.26491	10	-3.6	0.316228	10	Loss of righting ability	Table	Klok, C	Resistance to temperature extremes in subâ€Antarctic weevils: interspecific variation, population differentiation and acclimation	Biological Journal of the Linnean Society	2003	https://onlinelibrary.wiley.com/doi/abs/10.1046/j.1095-8312.2003.00154.x	0.2	0.00302222	18.1902	-7.5
285	154	53	10	Coleoptera	Curculionidae	Bothrometopus	brevis	Bothrometopus brevis	Terrestrial	Field	Holo	Adult	Adult	within	Unknown	53.1	10	NA	6.37	0	7.5	168	Constant	Ctmin	0.25	148	-5.4	1.26491	10	-5	0.632456	10	Loss of righting ability	Table	Klok, C	Resistance to temperature extremes in subâ€Antarctic weevils: interspecific variation, population differentiation and acclimation	Biological Journal of the Linnean Society	2003	https://onlinelibrary.wiley.com/doi/abs/10.1046/j.1095-8312.2003.00154.x	0.0533333	0.00355556	16.7705	-7.5
286	154	54	12	Coleoptera	Curculionidae	Bothrometopus	gracilipes	Bothrometopus gracilipes	Terrestrial	Field	Holo	Adult	Adult	within	Unknown	53.1	10	NA	5	0	7.5	168	Constant	Ctmin	0.25	149	-6	0.632456	10	-4.7	0.948683	10	Loss of righting ability	Table	Klok, C	Resistance to temperature extremes in subâ€Antarctic weevils: interspecific variation, population differentiation and acclimation	Biological Journal of the Linnean Society	2003	https://onlinelibrary.wiley.com/doi/abs/10.1046/j.1095-8312.2003.00154.x	0.173333	0.00231111	20.8013	-7.5
287	154	55	56	Coleoptera	Curculionidae	Ectemnorhinus	viridis	Ectemnorhinus viridis	Terrestrial	Field	Holo	Adult	Adult	within	Unknown	53.1	10	NA	20.61	0	7.5	168	Constant	Ctmin	0.25	150	-4.6	0.632456	10	-4.4	0.632456	10	Loss of righting ability	Table	Klok, C	Resistance to temperature extremes in subâ€Antarctic weevils: interspecific variation, population differentiation and acclimation	Biological Journal of the Linnean Society	2003	https://onlinelibrary.wiley.com/doi/abs/10.1046/j.1095-8312.2003.00154.x	0.0266667	0.00142222	26.5165	-7.5
288	154	55	56	Coleoptera	Curculionidae	Ectemnorhinus	viridis	Ectemnorhinus viridis	Terrestrial	Field	Holo	Adult	Adult	within	Unknown	53.1	10	NA	20.61	0	7.5	168	Constant	Ctmin	0.25	151	-6.1	0.948683	10	-4.4	0.316228	10	Loss of righting ability	Table	Klok, C	Resistance to temperature extremes in subâ€Antarctic weevils: interspecific variation, population differentiation and acclimation	Biological Journal of the Linnean Society	2003	https://onlinelibrary.wiley.com/doi/abs/10.1046/j.1095-8312.2003.00154.x	0.226667	0.00177778	23.7171	-7.5
289	154	51	16	Coleoptera	Curculionidae	Canonopsis	sericeus	Canonopsis sericeus	Terrestrial	Field	Holo	Adult	Adult	within	Unknown	53.1	10	NA	58.9	7.5	0	168	Constant	Ctmax	0.25	152	38.6	0.948683	10	38.8	0.632456	10	Onset spasms	Table	Klok, C	Resistance to temperature extremes in subâ€Antarctic weevils: interspecific variation, population differentiation and acclimation	Biological Journal of the Linnean Society	2003	https://onlinelibrary.wiley.com/doi/abs/10.1046/j.1095-8312.2003.00154.x	-0.0266667	0.00231111	20.8013	7.5
290	154	51	16	Coleoptera	Curculionidae	Canonopsis	sericeus	Canonopsis sericeus	Terrestrial	Field	Holo	Adult	Adult	within	Unknown	53.1	10	NA	58.9	7.5	0	168	Constant	Ctmax	0.25	153	37.3	1.58114	10	39.9	0.948683	10	Onset spasms	Table	Klok, C	Resistance to temperature extremes in subâ€Antarctic weevils: interspecific variation, population differentiation and acclimation	Biological Journal of the Linnean Society	2003	https://onlinelibrary.wiley.com/doi/abs/10.1046/j.1095-8312.2003.00154.x	-0.346667	0.00604444	12.8624	7.5
291	154	52	82	Coleoptera	Curculionidae	Palirhoeus	eatoni	Palirhoeus eatoni	Terrestrial	Field	Holo	Adult	Adult	within	Unknown	53.1	10	NA	8.08	7.5	0	168	Constant	Ctmax	0.25	154	33.5	2.84605	10	35.6	3.79473	10	Onset spasms	Table	Klok, C	Resistance to temperature extremes in subâ€Antarctic weevils: interspecific variation, population differentiation and acclimation	Biological Journal of the Linnean Society	2003	https://onlinelibrary.wiley.com/doi/abs/10.1046/j.1095-8312.2003.00154.x	-0.28	0.04	5	7.5
292	154	53	10	Coleoptera	Curculionidae	Bothrometopus	brevis	Bothrometopus brevis	Terrestrial	Field	Holo	Adult	Adult	within	Unknown	53.1	10	NA	6.37	7.5	0	168	Constant	Ctmax	0.25	155	34.7	1.89737	10	36.5	2.21359	10	Onset spasms	Table	Klok, C	Resistance to temperature extremes in subâ€Antarctic weevils: interspecific variation, population differentiation and acclimation	Biological Journal of the Linnean Society	2003	https://onlinelibrary.wiley.com/doi/abs/10.1046/j.1095-8312.2003.00154.x	-0.24	0.0151111	8.13489	7.5
293	154	53	10	Coleoptera	Curculionidae	Bothrometopus	brevis	Bothrometopus brevis	Terrestrial	Field	Holo	Adult	Adult	within	Unknown	53.1	10	NA	6.37	7.5	0	168	Constant	Ctmax	0.25	156	35.8	2.84605	10	34.5	3.16228	10	Onset spasms	Table	Klok, C	Resistance to temperature extremes in subâ€Antarctic weevils: interspecific variation, population differentiation and acclimation	Biological Journal of the Linnean Society	2003	https://onlinelibrary.wiley.com/doi/abs/10.1046/j.1095-8312.2003.00154.x	0.173333	0.0321778	5.57471	7.5
294	154	54	12	Coleoptera	Curculionidae	Bothrometopus	gracilipes	Bothrometopus gracilipes	Terrestrial	Field	Holo	Adult	Adult	within	Unknown	53.1	10	NA	5	7.5	0	168	Constant	Ctmax	0.25	157	34.1	3.79473	10	37.5	0.948683	10	Onset spasms	Table	Klok, C	Resistance to temperature extremes in subâ€Antarctic weevils: interspecific variation, population differentiation and acclimation	Biological Journal of the Linnean Society	2003	https://onlinelibrary.wiley.com/doi/abs/10.1046/j.1095-8312.2003.00154.x	-0.453333	0.0272	6.06339	7.5
295	154	55	56	Coleoptera	Curculionidae	Ectemnorhinus	viridis	Ectemnorhinus viridis	Terrestrial	Field	Holo	Adult	Adult	within	Unknown	53.1	10	NA	20.61	7.5	0	168	Constant	Ctmax	0.25	158	34.7	3.16228	10	35.1	2.52982	10	Onset spasms	Table	Klok, C	Resistance to temperature extremes in subâ€Antarctic weevils: interspecific variation, population differentiation and acclimation	Biological Journal of the Linnean Society	2003	https://onlinelibrary.wiley.com/doi/abs/10.1046/j.1095-8312.2003.00154.x	-0.0533333	0.0291556	5.85652	7.5
296	154	55	56	Coleoptera	Curculionidae	Ectemnorhinus	viridis	Ectemnorhinus viridis	Terrestrial	Field	Holo	Adult	Adult	within	Unknown	53.1	10	NA	20.61	7.5	0	168	Constant	Ctmax	0.25	159	36.5	1.26491	10	35.6	2.21359	10	Onset spasms	Table	Klok, C	Resistance to temperature extremes in subâ€Antarctic weevils: interspecific variation, population differentiation and acclimation	Biological Journal of the Linnean Society	2003	https://onlinelibrary.wiley.com/doi/abs/10.1046/j.1095-8312.2003.00154.x	0.12	0.0115556	9.30261	7.5
297	232	56	92	Hemiptera	Aphididae	Sitobion	avenae	Sitobion avenae	Terrestrial	Laboratory	Hemi	Early life	Adult	within	Unknown	35.92	30 - 40	NA	0.335	24.25	22	216	Repeated heat shock	Ctmax	0.22	160	39.717	0.5	100	38.5377	0.990566	100	Loss of activity	Graph	Cao, J	Effects of developmental acclimation on fitness costs differ between two aphid species	Journal of Thermal Biology	2018	https://www.sciencedirect.com/science/article/pii/S0306456518301463	0.524109	0.00243204	20.2775	2.25
298	232	56	92	Hemiptera	Aphididae	Sitobion	avenae	Sitobion avenae	Terrestrial	Laboratory	Hemi	Early life	Adult	within	Unknown	35.92	30 - 40	NA	0.335	25	24.25	216	Repeated heat shock	Ctmax	0.22	160	39.783	0.377358	100	39.717	0.5	100	Loss of activity	Graph	Cao, J	Effects of developmental acclimation on fitness costs differ between two aphid species	Journal of Thermal Biology	2018	https://www.sciencedirect.com/science/article/pii/S0306456518301463	0.0880504	0.00697599	11.9728	0.75
299	232	57	89	Hemiptera	Aphididae	Rhopalosiphum	padi	Rhopalosiphum padi	Terrestrial	Laboratory	Hemi	Early life	Adult	within	Unknown	35.92	30 - 40	NA	0.5	24.25	22	216	Repeated heat shock	Ctmax	0.22	161	39.6038	0.650943	100	39.0472	0.358491	100	Loss of activity	Graph	Cao, J	Effects of developmental acclimation on fitness costs differ between two aphid species	Journal of Thermal Biology	2018	https://www.sciencedirect.com/science/article/pii/S0306456518301463	0.247379	0.00109085	30.2773	2.25
300	232	57	89	Hemiptera	Aphididae	Rhopalosiphum	padi	Rhopalosiphum padi	Terrestrial	Laboratory	Hemi	Early life	Adult	within	Unknown	35.92	30 - 40	NA	0.5	25	24.25	216	Repeated heat shock	Ctmax	0.22	161	40.3679	0.707547	100	39.6038	0.650943	100	Loss of activity	Graph	Cao, J	Effects of developmental acclimation on fitness costs differ between two aphid species	Journal of Thermal Biology	2018	https://www.sciencedirect.com/science/article/pii/S0306456518301463	1.01887	0.0164329	7.80087	0.75
301	252	58	85	Hemiptera	Pseudococcidae	Pseudococcus	jackbeardsleyi	Pseudococcus jackbeardsleyi	Terrestrial	Field	Hemi	Early life	Early life	within	Unknown	NA		NA	NA	35	25	168	Constant	Ctmax	0.119	162	53.9	2.73861	30	52.2	1.64317	30	Onset spasms	Table	Piyaphongkul, J	Thermal acclimation capacity of Jack Beardsley mealybug (Pseudococcus jackbeardsleyi) to survive in a warming world	Journal of Asia-Pacific Entomology	2018	https://www.sciencedirect.com/science/article/pii/S1226861517308129	0.17	0.0034	17.1499	10
302	252	58	85	Hemiptera	Pseudococcidae	Pseudococcus	jackbeardsleyi	Pseudococcus jackbeardsleyi	Terrestrial	Field	Hemi	Early life	Early life	within	Unknown	NA		NA	NA	25	35	168	Constant	Ctmin	0.119	163	12.9	1.64317	30	13.9	2.73861	30	Onset spasms	Table	Piyaphongkul, J	Thermal acclimation capacity of Jack Beardsley mealybug (Pseudococcus jackbeardsleyi) to survive in a warming world	Journal of Asia-Pacific Entomology	2018	https://www.sciencedirect.com/science/article/pii/S1226861517308129	0.1	0.0034	17.1499	-10
303	252	58	85	Hemiptera	Pseudococcidae	Pseudococcus	jackbeardsleyi	Pseudococcus jackbeardsleyi	Terrestrial	Field	Hemi	Early life	Adult	within	Female	NA		NA	0.69	35	25	168	Constant	Ctmax	0.119	164	47.6	0.547723	30	48.2	1.09545	30	Onset spasms	Table	Piyaphongkul, J	Thermal acclimation capacity of Jack Beardsley mealybug (Pseudococcus jackbeardsleyi) to survive in a warming world	Journal of Asia-Pacific Entomology	2018	https://www.sciencedirect.com/science/article/pii/S1226861517308129	-0.06	0.0005	44.7214	10
304	252	58	85	Hemiptera	Pseudococcidae	Pseudococcus	jackbeardsleyi	Pseudococcus jackbeardsleyi	Terrestrial	Field	Hemi	Early life	Adult	within	Female	NA		NA	0.69	25	35	168	Constant	Ctmin	0.119	165	13.1	2.19089	30	15.9	0.547723	30	Onset spasms	Table	Piyaphongkul, J	Thermal acclimation capacity of Jack Beardsley mealybug (Pseudococcus jackbeardsleyi) to survive in a warming world	Journal of Asia-Pacific Entomology	2018	https://www.sciencedirect.com/science/article/pii/S1226861517308129	0.28	0.0017	24.2536	-10
305	254	59	22	Lepidoptera	Crambidae	Chilo	partellus	Chilo partellus	Terrestrial	Laboratory	Holo	Early life	Early life	within	Unknown	NA		NA	NA	23	28	72	Constant	Ctmin	0.25	166	6.29328	0.514334	50	8.08554	0.367382	50	No response to stimulus	Graph	Mutamiswa, R	Thermal plasticity potentially mediates the interaction between host Chilo partellus Swinhoe (Lepidoptera: Crambidae) and endoparasitoid Cotesia flavipes Cameron (Hymenoptera: Braconidae) in rapidly changing environments	Pest Management Science	2018	https://onlinelibrary.wiley.com/doi/full/10.1002/ps.4807	0.358452	0.000319607	55.936	-5
306	254	59	22	Lepidoptera	Crambidae	Chilo	partellus	Chilo partellus	Terrestrial	Laboratory	Holo	Early life	Early life	within	Unknown	NA		NA	NA	28	33	72	Constant	Ctmin	0.25	166	8.08554	0.367382	50	8.98167	0.440858	50	No response to stimulus	Graph	Mutamiswa, R	Thermal plasticity potentially mediates the interaction between host Chilo partellus Swinhoe (Lepidoptera: Crambidae) and endoparasitoid Cotesia flavipes Cameron (Hymenoptera: Braconidae) in rapidly changing environments	Pest Management Science	2018	https://onlinelibrary.wiley.com/doi/full/10.1002/ps.4807	0.179226	0.00026346	61.6088	-5
307	254	60	26	Hymenoptera	Braconidae	Cotesia	flavipes	Cotesia flavipes	Terrestrial	Laboratory	Holo	Adult	Adult	within	Unknown	NA		NA	1.03	23	28	72	Constant	Ctmin	0.25	167	0.448065	0.367382	50	1.14053	0.587811	50	No response to stimulus	Graph	Mutamiswa, R	Thermal plasticity potentially mediates the interaction between host Chilo partellus Swinhoe (Lepidoptera: Crambidae) and endoparasitoid Cotesia flavipes Cameron (Hymenoptera: Braconidae) in rapidly changing environments	Pest Management Science	2018	https://onlinelibrary.wiley.com/doi/full/10.1002/ps.4807	0.138493	0.000384392	51.005	-5
308	254	60	26	Hymenoptera	Braconidae	Cotesia	flavipes	Cotesia flavipes	Terrestrial	Laboratory	Holo	Adult	Adult	within	Unknown	NA		NA	1.03	28	33	72	Constant	Ctmin	0.25	167	1.14053	0.587811	50	1.64969	0.440858	50	No response to stimulus	Graph	Mutamiswa, R	Thermal plasticity potentially mediates the interaction between host Chilo partellus Swinhoe (Lepidoptera: Crambidae) and endoparasitoid Cotesia flavipes Cameron (Hymenoptera: Braconidae) in rapidly changing environments	Pest Management Science	2018	https://onlinelibrary.wiley.com/doi/full/10.1002/ps.4807	0.101833	0.000431902	48.118	-5
309	254	61	22	Lepidoptera	Crambidae	Chilo	partellus	Chilo partellus	Terrestrial	Laboratory	Holo	Early life	Early life	within	Unknown	NA		NA	NA	28	23	72	Constant	Ctmax	0.25	168	48.525	1.14995	50	48.6562	1.08231	50	No response to stimulus	Graph	Mutamiswa, R	Thermal plasticity potentially mediates the interaction between host Chilo partellus Swinhoe (Lepidoptera: Crambidae) and endoparasitoid Cotesia flavipes Cameron (Hymenoptera: Braconidae) in rapidly changing environments	Pest Management Science	2018	https://onlinelibrary.wiley.com/doi/full/10.1002/ps.4807	-0.02625	0.00199502	22.3886	5
310	254	61	22	Lepidoptera	Crambidae	Chilo	partellus	Chilo partellus	Terrestrial	Laboratory	Holo	Early life	Early life	within	Unknown	NA		NA	NA	33	28	72	Constant	Ctmax	0.25	168	49.125	1.21759	50	48.525	1.14995	50	No response to stimulus	Graph	Mutamiswa, R	Thermal plasticity potentially mediates the interaction between host Chilo partellus Swinhoe (Lepidoptera: Crambidae) and endoparasitoid Cotesia flavipes Cameron (Hymenoptera: Braconidae) in rapidly changing environments	Pest Management Science	2018	https://onlinelibrary.wiley.com/doi/full/10.1002/ps.4807	0.12	0.00224394	21.1103	5
311	254	62	26	Hymenoptera	Braconidae	Cotesia	flavipes	Cotesia flavipes	Terrestrial	Laboratory	Holo	Adult	Adult	within	Unknown	NA		NA	1.03	28	23	72	Constant	Ctmax	0.25	169	44.3438	1.21759	50	43.5938	1.21759	50	No response to stimulus	Graph	Mutamiswa, R	Thermal plasticity potentially mediates the interaction between host Chilo partellus Swinhoe (Lepidoptera: Crambidae) and endoparasitoid Cotesia flavipes Cameron (Hymenoptera: Braconidae) in rapidly changing environments	Pest Management Science	2018	https://onlinelibrary.wiley.com/doi/full/10.1002/ps.4807	0.15	0.00237206	20.5323	5
312	254	62	26	Hymenoptera	Braconidae	Cotesia	flavipes	Cotesia flavipes	Terrestrial	Laboratory	Holo	Adult	Adult	within	Unknown	NA		NA	1.03	33	28	72	Constant	Ctmax	0.25	169	44.9813	1.28524	50	44.3438	1.21759	50	No response to stimulus	Graph	Mutamiswa, R	Thermal plasticity potentially mediates the interaction between host Chilo partellus Swinhoe (Lepidoptera: Crambidae) and endoparasitoid Cotesia flavipes Cameron (Hymenoptera: Braconidae) in rapidly changing environments	Pest Management Science	2018	https://onlinelibrary.wiley.com/doi/full/10.1002/ps.4807	0.1275	0.0025075	19.9701	5
313	47	63	8	Ephemeroptera	Baetidae	Baetis	N/A	Baetis	Aquatic	Field	Hemi	Early life	Early life	within	Unknown	NA		0.1775	0.1775	18	13	48	Constant	Ctmax	0.3	170	33.98	1.66277	27	31.78	2.28631	27	Loss of righting ability	Graph	Shah, A	Thermal Acclimation Ability Varies in Temperate and Tropical Aquatic Insects from Different Elevations	Integrative and Comparative Biology	2017	https://academic.oup.com/icb/article/57/5/977/4565744	0.44	0.01184	9.19018	5
314	47	64	7	Ephemeroptera	Baetidae	Andesiops	N/A	Andesiops	Aquatic	Field	Hemi	Early life	Early life	within	Unknown	NA		0.862	0.862	18	13	48	Constant	Ctmax	0.3	171	28.4	6.76727	10	30.38	2.40333	10	Loss of righting ability	Graph	Shah, A	Thermal Acclimation Ability Varies in Temperate and Tropical Aquatic Insects from Different Elevations	Integrative and Comparative Biology	2017	https://academic.oup.com/icb/article/57/5/977/4565745	-0.396	0.206288	2.20172	5
315	47	65	65	Plecoptera	Perlidae	Hesperoperla	N/A	Hesperoperla	Aquatic	Field	Hemi	Early life	Early life	within	Unknown	NA		19.578	19.578	18	13	48	Constant	Ctmax	0.3	172	34.3208	0.675919	17	33.1499	1.83464	17	Loss of righting ability	Graph	Shah, A	Thermal Acclimation Ability Varies in Temperate and Tropical Aquatic Insects from Different Elevations	Integrative and Comparative Biology	2017	https://academic.oup.com/icb/article/57/5/977/4565746	0.234192	0.00899473	10.544	5
316	47	66	6	Plecoptera	Perlidae	Anacroneuria	N/A	Anacroneuria	Aquatic	Field	Hemi	Early life	Early life	within	Unknown	NA		5.968	5.968	18	13	48	Constant	Ctmax	0.3	173	32.1897	0.555435	11	31.2763	1.55522	11	Loss of righting ability	Graph	Shah, A	Thermal Acclimation Ability Varies in Temperate and Tropical Aquatic Insects from Different Elevations	Integrative and Comparative Biology	2017	https://academic.oup.com/icb/article/57/5/977/4565747	0.18267	0.00991714	10.0417	5
317	47	67	8	Ephemeroptera	Baetidae	Baetis	N/A	Baetis	Aquatic	Field	Hemi	Early life	Early life	within	Unknown	NA		0.42	0.42	15	10	48	Constant	Ctmax	0.3	174	30.2752	1.71616	27	27.9083	2.38356	27	Loss of righting ability	Graph	Shah, A	Thermal Acclimation Ability Varies in Temperate and Tropical Aquatic Insects from Different Elevations	Integrative and Comparative Biology	2017	https://academic.oup.com/icb/article/57/5/977/4565748	0.473394	0.0127801	8.84572	5
318	47	68	7	Ephemeroptera	Baetidae	Andesiops	N/A	Andesiops	Aquatic	Field	Hemi	Early life	Early life	within	Unknown	NA		0.75885	0.75885	15	10	48	Constant	Ctmax	0.3	175	28.2018	0.84134	10	28.4771	0.406164	10	Loss of righting ability	Graph	Shah, A	Thermal Acclimation Ability Varies in Temperate and Tropical Aquatic Insects from Different Elevations	Integrative and Comparative Biology	2017	https://academic.oup.com/icb/article/57/5/977/4565749	-0.0550459	0.00349129	16.9242	5
319	47	69	65	Plecoptera	Perlidae	Hesperoperla	N/A	Hesperoperla	Aquatic	Field	Hemi	Early life	Early life	within	Unknown	NA		11.393	11.393	15	10	48	Constant	Ctmax	0.3	176	32.5657	1.08284	17	32.1818	1.58261	17	Loss of righting ability	Graph	Shah, A	Thermal Acclimation Ability Varies in Temperate and Tropical Aquatic Insects from Different Elevations	Integrative and Comparative Biology	2017	https://academic.oup.com/icb/article/57/5/977/4565750	0.0767677	0.00865218	10.7507	5
320	47	70	6	Plecoptera	Perlidae	Anacroneuria	N/A	Anacroneuria	Aquatic	Field	Hemi	Early life	Early life	within	Unknown	NA		16.795	16.795	15	10	48	Constant	Ctmax	0.3	177	29.1515	0.670025	11	27.5152	0.469018	11	Loss of righting ability	Graph	Shah, A	Thermal Acclimation Ability Varies in Temperate and Tropical Aquatic Insects from Different Elevations	Integrative and Comparative Biology	2017	https://academic.oup.com/icb/article/57/5/977/4565751	0.327273	0.0024324	20.276	5
321	47	71	7	Ephemeroptera	Baetidae	Andesiops	N/A	Andesiops	Aquatic	Field	Hemi	Early life	Early life	within	Unknown	NA		1.365	1.365	12	7	48	Constant	Ctmax	0.3	178	28.4169	6.6356	10	27.274	1.12568	10	Loss of righting ability	Graph	Shah, A	Thermal Acclimation Ability Varies in Temperate and Tropical Aquatic Insects from Different Elevations	Integrative and Comparative Biology	2017	https://academic.oup.com/icb/article/57/5/977/4565752	0.228571	0.181193	2.34925	5
322	61	72	40	Diptera	Drosophilidae	Drosophila	melanogaster	Drosophila melanogaster	Terrestrial	Laboratory	Holo	Whole life	Adult	between	Male	55.95	50 - 60	NA	0.95	25	15	NA	Constant	Ctmax	0.1	179	41.3917	0.0636943	50	40.6964	0.071656	48	Loss of activity	Graph	Sorensen, J	Thermal fluctuations affect the transcriptome through mechanisms independent of average temperature	Scientific Reports	2016	https://www.nature.com/articles/srep30975	0.0695329	1.88e-06	729.112	10
323	61	72	40	Diptera	Drosophilidae	Drosophila	melanogaster	Drosophila melanogaster	Terrestrial	Laboratory	Holo	Whole life	Adult	between	Male	55.95	50 - 60	NA	0.95	25	15	NA	Repeated heat shock	Ctmax	0.1	180	41.4766	0.0636943	47	41.0387	0.0796178	48	Loss of activity	Graph	Sorensen, J	Thermal fluctuations affect the transcriptome through mechanisms independent of average temperature	Scientific Reports	2016	https://www.nature.com/articles/srep30975	0.0437898	2.18e-06	676.695	10
324	84	74	86	Plecoptera	Pteronarcyidae	Pteronarcys	dorsata	Pteronarcys dorsata	Aquatic	Field	Hemi	Early life	Early life	within	Unknown	44.02	40 - 50	NA	NA	10	4	36	Constant	Ctmax	0.34	181	34.5	1.15607	5	36	0.539499	9	Loss of clinging ability	Graph/table	Shoup, L	The Effect of Acclimation Temperature on the Critical Thermal Maximum of a Cold-Water Population of Pteronarcys Dorsata (Say) (Plecoptera: Pteronarcyidae)	The Great Lakes Entomologist	2018	https://scholar.valpo.edu/tgle/vol46/iss2/3/	-0.25	0.00832331	10.961	6
325	84	74	86	Plecoptera	Pteronarcyidae	Pteronarcys	dorsata	Pteronarcys dorsata	Aquatic	Field	Hemi	Early life	Early life	within	Unknown	44.02	40 - 50	NA	NA	16	10	36	Constant	Ctmax	0.34	181	35.7	0.308285	5	34.5	1.15607	5	Loss of clinging ability	Graph/table	Shoup, L	The Effect of Acclimation Temperature on the Critical Thermal Maximum of a Cold-Water Population of Pteronarcys Dorsata (Say) (Plecoptera: Pteronarcyidae)	The Great Lakes Entomologist	2018	https://scholar.valpo.edu/tgle/vol46/iss2/3/	0.2	0.00795298	11.2133	6
326	84	74	86	Plecoptera	Pteronarcyidae	Pteronarcys	dorsata	Pteronarcys dorsata	Aquatic	Field	Hemi	Early life	Early life	within	Unknown	44.02	40 - 50	NA	NA	22	16	36	Constant	Ctmax	0.34	181	36.6	1.54143	7	35.7	0.308285	5	Loss of clinging ability	Graph/table	Shoup, L	The Effect of Acclimation Temperature on the Critical Thermal Maximum of a Cold-Water Population of Pteronarcys Dorsata (Say) (Plecoptera: Pteronarcyidae)	The Great Lakes Entomologist	2018	https://scholar.valpo.edu/tgle/vol46/iss2/3/	0.15	0.00995654	10.0218	6
327	84	74	86	Plecoptera	Pteronarcyidae	Pteronarcys	dorsata	Pteronarcys dorsata	Aquatic	Field	Hemi	Early life	Early life	within	Unknown	44.02	40 - 50	NA	NA	28	22	36	Constant	Ctmax	0.34	181	36.6	1.079	10	36.6	1.54143	7	Loss of clinging ability	Graph/table	Shoup, L	The Effect of Acclimation Temperature on the Critical Thermal Maximum of a Cold-Water Population of Pteronarcys Dorsata (Say) (Plecoptera: Pteronarcyidae)	The Great Lakes Entomologist	2018	https://scholar.valpo.edu/tgle/vol46/iss2/3/	0	0.0126625	8.88668	6
328	84	74	86	Plecoptera	Pteronarcyidae	Pteronarcys	dorsata	Pteronarcys dorsata	Aquatic	Field	Hemi	Early life	Early life	within	Unknown	44.02	40 - 50	NA	NA	10	4	36	Constant	Ctmax	0.34	182	35.4	0.847784	8	35.9	0.924855	7	Loss of clinging ability	Graph/table	Shoup, L	The Effect of Acclimation Temperature on the Critical Thermal Maximum of a Cold-Water Population of Pteronarcys Dorsata (Say) (Plecoptera: Pteronarcyidae)	The Great Lakes Entomologist	2018	https://scholar.valpo.edu/tgle/vol46/iss2/3/	-0.0833333	0.0058899	13.0301	6
329	84	74	86	Plecoptera	Pteronarcyidae	Pteronarcys	dorsata	Pteronarcys dorsata	Aquatic	Field	Hemi	Early life	Early life	within	Unknown	44.02	40 - 50	NA	NA	16	10	36	Constant	Ctmax	0.34	182	34.2	2.158	9	35.4	0.847784	8	Loss of clinging ability	Graph/table	Shoup, L	The Effect of Acclimation Temperature on the Critical Thermal Maximum of a Cold-Water Population of Pteronarcys Dorsata (Say) (Plecoptera: Pteronarcyidae)	The Great Lakes Entomologist	2018	https://scholar.valpo.edu/tgle/vol46/iss2/3/	-0.2	0.0168689	7.69939	6
330	84	74	86	Plecoptera	Pteronarcyidae	Pteronarcys	dorsata	Pteronarcys dorsata	Aquatic	Field	Hemi	Early life	Early life	within	Unknown	44.02	40 - 50	NA	NA	22	16	36	Constant	Ctmax	0.34	182	36.4	1.15607	8	34.2	2.158	9	Loss of clinging ability	Graph/table	Shoup, L	The Effect of Acclimation Temperature on the Critical Thermal Maximum of a Cold-Water Population of Pteronarcys Dorsata (Say) (Plecoptera: Pteronarcyidae)	The Great Lakes Entomologist	2018	https://scholar.valpo.edu/tgle/vol46/iss2/3/	0.366667	0.0190139	7.25211	6
331	84	74	86	Plecoptera	Pteronarcyidae	Pteronarcys	dorsata	Pteronarcys dorsata	Aquatic	Field	Hemi	Early life	Early life	within	Unknown	44.02	40 - 50	NA	NA	28	22	36	Constant	Ctmax	0.34	182	36.6	0.847784	10	36.4	1.15607	8	Loss of clinging ability	Graph/table	Shoup, L	The Effect of Acclimation Temperature on the Critical Thermal Maximum of a Cold-Water Population of Pteronarcys Dorsata (Say) (Plecoptera: Pteronarcyidae)	The Great Lakes Entomologist	2018	https://scholar.valpo.edu/tgle/vol46/iss2/3/	0.0333333	0.00663711	12.2747	6
332	84	74	86	Plecoptera	Pteronarcyidae	Pteronarcys	dorsata	Pteronarcys dorsata	Aquatic	Field	Hemi	Early life	Early life	within	Unknown	44.02	40 - 50	NA	NA	10	4	36	Constant	Ctmax	0.34	183	34.2	1.46435	10	35.9	0.924855	15	Loss of clinging ability	Graph/table	Shoup, L	The Effect of Acclimation Temperature on the Critical Thermal Maximum of a Cold-Water Population of Pteronarcys Dorsata (Say) (Plecoptera: Pteronarcyidae)	The Great Lakes Entomologist	2018	https://scholar.valpo.edu/tgle/vol46/iss2/3/	-0.283333	0.00754048	11.516	6
333	84	74	86	Plecoptera	Pteronarcyidae	Pteronarcys	dorsata	Pteronarcys dorsata	Aquatic	Field	Hemi	Early life	Early life	within	Unknown	44.02	40 - 50	NA	NA	16	10	36	Constant	Ctmax	0.34	183	34.6	1.31021	6	34.2	1.46435	10	Loss of clinging ability	Graph/table	Shoup, L	The Effect of Acclimation Temperature on the Critical Thermal Maximum of a Cold-Water Population of Pteronarcys Dorsata (Say) (Plecoptera: Pteronarcyidae)	The Great Lakes Entomologist	2018	https://scholar.valpo.edu/tgle/vol46/iss2/3/	0.0666667	0.013904	8.48068	6
334	84	74	86	Plecoptera	Pteronarcyidae	Pteronarcys	dorsata	Pteronarcys dorsata	Aquatic	Field	Hemi	Early life	Early life	within	Unknown	44.02	40 - 50	NA	NA	22	16	36	Constant	Ctmax	0.34	183	36.5	1.38728	12	34.6	1.31021	6	Loss of clinging ability	Graph/table	Shoup, L	The Effect of Acclimation Temperature on the Critical Thermal Maximum of a Cold-Water Population of Pteronarcys Dorsata (Say) (Plecoptera: Pteronarcyidae)	The Great Lakes Entomologist	2018	https://scholar.valpo.edu/tgle/vol46/iss2/3/	0.316667	0.0124025	8.97937	6
335	84	74	86	Plecoptera	Pteronarcyidae	Pteronarcys	dorsata	Pteronarcys dorsata	Aquatic	Field	Hemi	Early life	Early life	within	Unknown	44.02	40 - 50	NA	NA	28	22	36	Constant	Ctmax	0.34	183	35.8	1.38728	9	36.5	1.38728	12	Loss of clinging ability	Graph/table	Shoup, L	The Effect of Acclimation Temperature on the Critical Thermal Maximum of a Cold-Water Population of Pteronarcys Dorsata (Say) (Plecoptera: Pteronarcyidae)	The Great Lakes Entomologist	2018	https://scholar.valpo.edu/tgle/vol46/iss2/3/	-0.116667	0.010395	9.80818	6
336	264	75	96	Lepidoptera	Tortricidae	Thaumatotibia	leucotreta	Thaumatotibia leucotreta	Terrestrial	Laboratory	Holo	Adult	Adult	within	Female	32.59	10	NA	NA	20	25	2	Constant	Ctmin	0.1	184	5.58009	0.453989	10	6.30519	0.366683	10	No response to stimulus	Graph	Boersma, N	Sexâ€dependent thermal history influences cold tolerance, longevity and fecundity in false codling moth Thaumatotibia leucotreta (Lepidoptera: Tortricidae)	AGRICULTURAL AND FOREST ENTOMOLOGY	2018	https://onlinelibrary.wiley.com/doi/full/10.1111/afe.12227	0.145022	0.00136225	27.0939	-5
337	264	75	96	Lepidoptera	Tortricidae	Thaumatotibia	leucotreta	Thaumatotibia leucotreta	Terrestrial	Laboratory	Holo	Adult	Adult	within	Female	32.59	10	NA	NA	15	20	2	Constant	Ctmin	0.1	184	6.39177	0.453989	10	5.58009	0.453989	10	No response to stimulus	Graph	Boersma, N	Sexâ€dependent thermal history influences cold tolerance, longevity and fecundity in false codling moth Thaumatotibia leucotreta (Lepidoptera: Tortricidae)	AGRICULTURAL AND FOREST ENTOMOLOGY	2018	https://onlinelibrary.wiley.com/doi/full/10.1111/afe.12227	-0.162338	0.00164885	24.6269	-5
338	264	75	96	Lepidoptera	Tortricidae	Thaumatotibia	leucotreta	Thaumatotibia leucotreta	Terrestrial	Laboratory	Holo	Adult	Adult	within	Male	32.59	10	NA	NA	15	20	2	Constant	Ctmin	0.1	185	6.56494	0.523833	10	5.9697	0.541295	10	No response to stimulus	Graph	Boersma, N	Sexâ€dependent thermal history influences cold tolerance, longevity and fecundity in false codling moth Thaumatotibia leucotreta (Lepidoptera: Tortricidae)	AGRICULTURAL AND FOREST ENTOMOLOGY	2018	https://onlinelibrary.wiley.com/doi/full/10.1111/afe.12227	-0.119048	0.00226961	20.9906	-5
339	264	75	96	Lepidoptera	Tortricidae	Thaumatotibia	leucotreta	Thaumatotibia leucotreta	Terrestrial	Laboratory	Holo	Adult	Adult	within	Male	32.59	10	NA	NA	20	25	2	Constant	Ctmin	0.1	185	5.9697	0.541295	10	6.15368	0.576217	10	No response to stimulus	Graph	Boersma, N	Sexâ€dependent thermal history influences cold tolerance, longevity and fecundity in false codling moth Thaumatotibia leucotreta (Lepidoptera: Tortricidae)	AGRICULTURAL AND FOREST ENTOMOLOGY	2018	https://onlinelibrary.wiley.com/doi/full/10.1111/afe.12227	0.0367965	0.0025001	19.9996	-5
340	295	76	40	Diptera	Drosophilidae	Drosophila	melanogaster	Drosophila melanogaster	Terrestrial	Laboratory	Holo	Whole life	Adult	between	Female	55.95	50 - 60	NA	0.95	15.5	12	NA	Constant	Ctmax	0.1	186	39.2783	0.213999	20	39.3057	0.458569	20	No response to stimulus	Graph	Schou, M	Metabolic and functional characterization of effects of developmental temperature in Drosophila melanogaster	American Journal of Physiology - Regulatory, Integrative and Comparative Physiology	2017	https://www.ncbi.nlm.nih.gov/pmc/articles/PMC5336569/	-0.00781251	0.00104523	30.9311	3.5
341	295	76	40	Diptera	Drosophilidae	Drosophila	melanogaster	Drosophila melanogaster	Terrestrial	Laboratory	Holo	Whole life	Adult	between	Female	55.95	50 - 60	NA	0.95	18	15.5	NA	Constant	Ctmax	0.1	186	39.7568	0.213999	20	39.2783	0.213999	20	No response to stimulus	Graph	Schou, M	Metabolic and functional characterization of effects of developmental temperature in Drosophila melanogaster	American Journal of Physiology - Regulatory, Integrative and Comparative Physiology	2017	https://www.ncbi.nlm.nih.gov/pmc/articles/PMC5336569/	0.191406	0.000732727	36.9427	2.5
342	295	76	40	Diptera	Drosophilidae	Drosophila	melanogaster	Drosophila melanogaster	Terrestrial	Laboratory	Holo	Whole life	Adult	between	Female	55.95	50 - 60	NA	0.95	20	18	NA	Constant	Ctmax	0.1	186	39.8457	0.336284	20	39.7568	0.213999	20	No response to stimulus	Graph	Schou, M	Metabolic and functional characterization of effects of developmental temperature in Drosophila melanogaster	American Journal of Physiology - Regulatory, Integrative and Comparative Physiology	2017	https://www.ncbi.nlm.nih.gov/pmc/articles/PMC5336569/	0.0444336	0.00198603	22.4392	2
343	295	76	40	Diptera	Drosophilidae	Drosophila	melanogaster	Drosophila melanogaster	Terrestrial	Laboratory	Holo	Whole life	Adult	between	Female	55.95	50 - 60	NA	0.95	22	20	NA	Constant	Ctmax	0.1	186	40.208	0.427997	20	39.8457	0.336284	20	No response to stimulus	Graph	Schou, M	Metabolic and functional characterization of effects of developmental temperature in Drosophila melanogaster	American Journal of Physiology - Regulatory, Integrative and Comparative Physiology	2017	https://www.ncbi.nlm.nih.gov/pmc/articles/PMC5336569/	0.181152	0.00370336	16.4324	2
344	295	76	40	Diptera	Drosophilidae	Drosophila	melanogaster	Drosophila melanogaster	Terrestrial	Laboratory	Holo	Whole life	Adult	between	Female	55.95	50 - 60	NA	0.95	25	22	NA	Constant	Ctmax	0.1	186	40.8916	0.580854	20	40.208	0.427997	20	No response to stimulus	Graph	Schou, M	Metabolic and functional characterization of effects of developmental temperature in Drosophila melanogaster	American Journal of Physiology - Regulatory, Integrative and Comparative Physiology	2017	https://www.ncbi.nlm.nih.gov/pmc/articles/PMC5336569/	0.227865	0.00289207	18.595	3
345	295	76	40	Diptera	Drosophilidae	Drosophila	melanogaster	Drosophila melanogaster	Terrestrial	Laboratory	Holo	Whole life	Adult	between	Female	55.95	50 - 60	NA	0.95	27	25	NA	Constant	Ctmax	0.1	186	41.2129	0.550282	20	40.8916	0.580854	20	No response to stimulus	Graph	Schou, M	Metabolic and functional characterization of effects of developmental temperature in Drosophila melanogaster	American Journal of Physiology - Regulatory, Integrative and Comparative Physiology	2017	https://www.ncbi.nlm.nih.gov/pmc/articles/PMC5336569/	0.160644	0.00800252	11.1786	2
346	295	76	40	Diptera	Drosophilidae	Drosophila	melanogaster	Drosophila melanogaster	Terrestrial	Laboratory	Holo	Whole life	Adult	between	Female	55.95	50 - 60	NA	0.95	29.5	27	NA	Constant	Ctmax	0.1	186	41.2129	0.397426	20	41.2129	0.550282	20	No response to stimulus	Graph	Schou, M	Metabolic and functional characterization of effects of developmental temperature in Drosophila melanogaster	American Journal of Physiology - Regulatory, Integrative and Comparative Physiology	2017	https://www.ncbi.nlm.nih.gov/pmc/articles/PMC5336569/	0	0.00368607	16.4709	2.5
347	295	76	40	Diptera	Drosophilidae	Drosophila	melanogaster	Drosophila melanogaster	Terrestrial	Laboratory	Holo	Whole life	Adult	between	Female	55.95	50 - 60	NA	0.95	31	29.5	NA	Constant	Ctmax	0.1	186	41.4658	0.305712	20	41.2129	0.397426	20	No response to stimulus	Graph	Schou, M	Metabolic and functional characterization of effects of developmental temperature in Drosophila melanogaster	American Journal of Physiology - Regulatory, Integrative and Comparative Physiology	2017	https://www.ncbi.nlm.nih.gov/pmc/articles/PMC5336569/	0.16862	0.00558684	13.3788	1.5
348	295	76	40	Diptera	Drosophilidae	Drosophila	melanogaster	Drosophila melanogaster	Terrestrial	Laboratory	Holo	Whole life	Adult	between	Male	55.95	50 - 60	NA	0.95	15.5	12	NA	Constant	Ctmax	0.1	187	39.1621	0.24457	20	38.3828	0.550282	20	No response to stimulus	Graph	Schou, M	Metabolic and functional characterization of effects of developmental temperature in Drosophila melanogaster	American Journal of Physiology - Regulatory, Integrative and Comparative Physiology	2017	https://www.ncbi.nlm.nih.gov/pmc/articles/PMC5336569/	0.222656	0.0014801	25.9929	3.5
349	295	76	40	Diptera	Drosophilidae	Drosophila	melanogaster	Drosophila melanogaster	Terrestrial	Laboratory	Holo	Whole life	Adult	between	Male	55.95	50 - 60	NA	0.95	18	15.5	NA	Constant	Ctmax	0.1	187	39.6543	0.305712	20	39.1621	0.24457	20	No response to stimulus	Graph	Schou, M	Metabolic and functional characterization of effects of developmental temperature in Drosophila melanogaster	American Journal of Physiology - Regulatory, Integrative and Comparative Physiology	2017	https://www.ncbi.nlm.nih.gov/pmc/articles/PMC5336569/	0.196875	0.0012262	28.5575	2.5
350	295	76	40	Diptera	Drosophilidae	Drosophila	melanogaster	Drosophila melanogaster	Terrestrial	Laboratory	Holo	Whole life	Adult	between	Male	55.95	50 - 60	NA	0.95	20	18	NA	Constant	Ctmax	0.1	187	39.6953	0.427997	20	39.6543	0.305712	20	No response to stimulus	Graph	Schou, M	Metabolic and functional characterization of effects of developmental temperature in Drosophila melanogaster	American Journal of Physiology - Regulatory, Integrative and Comparative Physiology	2017	https://www.ncbi.nlm.nih.gov/pmc/articles/PMC5336569/	0.0205078	0.00345802	17.0054	2
351	295	76	40	Diptera	Drosophilidae	Drosophila	melanogaster	Drosophila melanogaster	Terrestrial	Laboratory	Holo	Whole life	Adult	between	Male	55.95	50 - 60	NA	0.95	22	20	NA	Constant	Ctmax	0.1	187	40.085	0.366855	20	39.6953	0.427997	20	No response to stimulus	Graph	Schou, M	Metabolic and functional characterization of effects of developmental temperature in Drosophila melanogaster	American Journal of Physiology - Regulatory, Integrative and Comparative Physiology	2017	https://www.ncbi.nlm.nih.gov/pmc/articles/PMC5336569/	0.194824	0.00397205	15.8669	2
352	295	76	40	Diptera	Drosophilidae	Drosophila	melanogaster	Drosophila melanogaster	Terrestrial	Laboratory	Holo	Whole life	Adult	between	Male	55.95	50 - 60	NA	0.95	25	22	NA	Constant	Ctmax	0.1	187	40.6592	0.458569	20	40.085	0.366855	20	No response to stimulus	Graph	Schou, M	Metabolic and functional characterization of effects of developmental temperature in Drosophila melanogaster	American Journal of Physiology - Regulatory, Integrative and Comparative Physiology	2017	https://www.ncbi.nlm.nih.gov/pmc/articles/PMC5336569/	0.191406	0.00191593	22.846	3
353	295	76	40	Diptera	Drosophilidae	Drosophila	melanogaster	Drosophila melanogaster	Terrestrial	Laboratory	Holo	Whole life	Adult	between	Male	55.95	50 - 60	NA	0.95	27	25	NA	Constant	Ctmax	0.1	187	40.9531	0.366855	20	40.6592	0.458569	20	No response to stimulus	Graph	Schou, M	Metabolic and functional characterization of effects of developmental temperature in Drosophila melanogaster	American Journal of Physiology - Regulatory, Integrative and Comparative Physiology	2017	https://www.ncbi.nlm.nih.gov/pmc/articles/PMC5336569/	0.146973	0.00431085	15.2307	2
354	295	76	40	Diptera	Drosophilidae	Drosophila	melanogaster	Drosophila melanogaster	Terrestrial	Laboratory	Holo	Whole life	Adult	between	Male	55.95	50 - 60	NA	0.95	29.5	27	NA	Constant	Ctmax	0.1	187	40.9189	0.672567	20	40.9531	0.366855	20	No response to stimulus	Graph	Schou, M	Metabolic and functional characterization of effects of developmental temperature in Drosophila melanogaster	American Journal of Physiology - Regulatory, Integrative and Comparative Physiology	2017	https://www.ncbi.nlm.nih.gov/pmc/articles/PMC5336569/	-0.0136719	0.00469544	14.5936	2.5
355	295	76	40	Diptera	Drosophilidae	Drosophila	melanogaster	Drosophila melanogaster	Terrestrial	Laboratory	Holo	Whole life	Adult	between	Male	55.95	50 - 60	NA	0.95	31	29.5	NA	Constant	Ctmax	0.1	187	41.2607	0.366855	20	40.9189	0.672567	20	No response to stimulus	Graph	Schou, M	Metabolic and functional characterization of effects of developmental temperature in Drosophila melanogaster	American Journal of Physiology - Regulatory, Integrative and Comparative Physiology	2017	https://www.ncbi.nlm.nih.gov/pmc/articles/PMC5336569/	0.227865	0.0130429	8.75615	1.5
356	295	76	40	Diptera	Drosophilidae	Drosophila	melanogaster	Drosophila melanogaster	Terrestrial	Laboratory	Holo	Whole life	Adult	between	Female	55.95	50 - 60	NA	0.95	12	15.5	NA	Constant	Ctmin	0.1	188	0.716495	0.553254	20	1.47423	0.276627	20	No response to stimulus	Graph	Schou, M	Metabolic and functional characterization of effects of developmental temperature in Drosophila melanogaster	American Journal of Physiology - Regulatory, Integrative and Comparative Physiology	2017	https://www.ncbi.nlm.nih.gov/pmc/articles/PMC5336569/	0.216495	0.00156168	25.3048	-3.5
357	295	76	40	Diptera	Drosophilidae	Drosophila	melanogaster	Drosophila melanogaster	Terrestrial	Laboratory	Holo	Whole life	Adult	between	Female	55.95	50 - 60	NA	0.95	15.5	18	NA	Constant	Ctmin	0.1	188	1.47423	0.276627	20	2.26289	0.276627	20	No response to stimulus	Graph	Schou, M	Metabolic and functional characterization of effects of developmental temperature in Drosophila melanogaster	American Journal of Physiology - Regulatory, Integrative and Comparative Physiology	2017	https://www.ncbi.nlm.nih.gov/pmc/articles/PMC5336569/	0.315464	0.00122436	28.5789	-2.5
358	295	76	40	Diptera	Drosophilidae	Drosophila	melanogaster	Drosophila melanogaster	Terrestrial	Laboratory	Holo	Whole life	Adult	between	Female	55.95	50 - 60	NA	0.95	18	20	NA	Constant	Ctmin	0.1	188	2.26289	0.276627	20	3.5	0.345784	20	No response to stimulus	Graph	Schou, M	Metabolic and functional characterization of effects of developmental temperature in Drosophila melanogaster	American Journal of Physiology - Regulatory, Integrative and Comparative Physiology	2017	https://www.ncbi.nlm.nih.gov/pmc/articles/PMC5336569/	0.618557	0.00245111	20.1985	-2
359	295	76	40	Diptera	Drosophilidae	Drosophila	melanogaster	Drosophila melanogaster	Terrestrial	Laboratory	Holo	Whole life	Adult	between	Female	55.95	50 - 60	NA	0.95	20	22	NA	Constant	Ctmin	0.1	188	3.5	0.345784	20	4.35052	0.345784	20	No response to stimulus	Graph	Schou, M	Metabolic and functional characterization of effects of developmental temperature in Drosophila melanogaster	American Journal of Physiology - Regulatory, Integrative and Comparative Physiology	2017	https://www.ncbi.nlm.nih.gov/pmc/articles/PMC5336569/	0.425258	0.00298916	18.2905	-2
360	295	76	40	Diptera	Drosophilidae	Drosophila	melanogaster	Drosophila melanogaster	Terrestrial	Laboratory	Holo	Whole life	Adult	between	Female	55.95	50 - 60	NA	0.95	22	25	NA	Constant	Ctmin	0.1	188	4.35052	0.345784	20	6.34536	0.276627	20	No response to stimulus	Graph	Schou, M	Metabolic and functional characterization of effects of developmental temperature in Drosophila melanogaster	American Journal of Physiology - Regulatory, Integrative and Comparative Physiology	2017	https://www.ncbi.nlm.nih.gov/pmc/articles/PMC5336569/	0.664948	0.00108938	30.2977	-3
361	295	76	40	Diptera	Drosophilidae	Drosophila	melanogaster	Drosophila melanogaster	Terrestrial	Laboratory	Holo	Whole life	Adult	between	Female	55.95	50 - 60	NA	0.95	25	27	NA	Constant	Ctmin	0.1	188	6.34536	0.276627	20	6.74742	0.345784	20	No response to stimulus	Graph	Schou, M	Metabolic and functional characterization of effects of developmental temperature in Drosophila melanogaster	American Journal of Physiology - Regulatory, Integrative and Comparative Physiology	2017	https://www.ncbi.nlm.nih.gov/pmc/articles/PMC5336569/	0.201031	0.00245111	20.1985	-2
362	295	76	40	Diptera	Drosophilidae	Drosophila	melanogaster	Drosophila melanogaster	Terrestrial	Laboratory	Holo	Whole life	Adult	between	Female	55.95	50 - 60	NA	0.95	27	29.5	NA	Constant	Ctmin	0.1	188	6.74742	0.345784	20	7.67526	0.345784	20	No response to stimulus	Graph	Schou, M	Metabolic and functional characterization of effects of developmental temperature in Drosophila melanogaster	American Journal of Physiology - Regulatory, Integrative and Comparative Physiology	2017	https://www.ncbi.nlm.nih.gov/pmc/articles/PMC5336569/	0.371134	0.00191306	22.8631	-2.5
363	295	76	40	Diptera	Drosophilidae	Drosophila	melanogaster	Drosophila melanogaster	Terrestrial	Laboratory	Holo	Whole life	Adult	between	Female	55.95	50 - 60	NA	0.95	29.5	31	NA	Constant	Ctmin	0.1	188	7.67526	0.345784	20	8.12371	0.484097	20	No response to stimulus	Graph	Schou, M	Metabolic and functional characterization of effects of developmental temperature in Drosophila melanogaster	American Journal of Physiology - Regulatory, Integrative and Comparative Physiology	2017	https://www.ncbi.nlm.nih.gov/pmc/articles/PMC5336569/	0.298969	0.00786481	11.276	-1.5
364	295	76	40	Diptera	Drosophilidae	Drosophila	melanogaster	Drosophila melanogaster	Terrestrial	Laboratory	Holo	Whole life	Adult	between	Male	55.95	50 - 60	NA	0.95	12	15.5	NA	Constant	Ctmin	0.1	189	0.948454	0.553254	20	1.48969	0.276627	20	No response to stimulus	Graph	Schou, M	Metabolic and functional characterization of effects of developmental temperature in Drosophila melanogaster	American Journal of Physiology - Regulatory, Integrative and Comparative Physiology	2017	https://www.ncbi.nlm.nih.gov/pmc/articles/PMC5336569/	0.154639	0.00156168	25.3048	-3.5
365	295	76	40	Diptera	Drosophilidae	Drosophila	melanogaster	Drosophila melanogaster	Terrestrial	Laboratory	Holo	Whole life	Adult	between	Male	55.95	50 - 60	NA	0.95	15.5	18	NA	Constant	Ctmin	0.1	189	1.48969	0.276627	20	2.41753	0.276627	20	No response to stimulus	Graph	Schou, M	Metabolic and functional characterization of effects of developmental temperature in Drosophila melanogaster	American Journal of Physiology - Regulatory, Integrative and Comparative Physiology	2017	https://www.ncbi.nlm.nih.gov/pmc/articles/PMC5336569/	0.371134	0.00122436	28.5789	-2.5
366	295	76	40	Diptera	Drosophilidae	Drosophila	melanogaster	Drosophila melanogaster	Terrestrial	Laboratory	Holo	Whole life	Adult	between	Male	55.95	50 - 60	NA	0.95	18	20	NA	Constant	Ctmin	0.1	189	2.41753	0.276627	20	3.60825	0.345784	20	No response to stimulus	Graph	Schou, M	Metabolic and functional characterization of effects of developmental temperature in Drosophila melanogaster	American Journal of Physiology - Regulatory, Integrative and Comparative Physiology	2017	https://www.ncbi.nlm.nih.gov/pmc/articles/PMC5336569/	0.595361	0.00245111	20.1985	-2
367	295	76	40	Diptera	Drosophilidae	Drosophila	melanogaster	Drosophila melanogaster	Terrestrial	Laboratory	Holo	Whole life	Adult	between	Male	55.95	50 - 60	NA	0.95	20	22	NA	Constant	Ctmin	0.1	189	3.60825	0.345784	20	4.25773	0.20747	20	No response to stimulus	Graph	Schou, M	Metabolic and functional characterization of effects of developmental temperature in Drosophila melanogaster	American Journal of Physiology - Regulatory, Integrative and Comparative Physiology	2017	https://www.ncbi.nlm.nih.gov/pmc/articles/PMC5336569/	0.324742	0.00203263	22.1805	-2
368	295	76	40	Diptera	Drosophilidae	Drosophila	melanogaster	Drosophila melanogaster	Terrestrial	Laboratory	Holo	Whole life	Adult	between	Male	55.95	50 - 60	NA	0.95	22	25	NA	Constant	Ctmin	0.1	189	4.25773	0.20747	20	6.31443	0.41494	20	No response to stimulus	Graph	Schou, M	Metabolic and functional characterization of effects of developmental temperature in Drosophila melanogaster	American Journal of Physiology - Regulatory, Integrative and Comparative Physiology	2017	https://www.ncbi.nlm.nih.gov/pmc/articles/PMC5336569/	0.685567	0.00119566	28.9198	-3
369	295	76	40	Diptera	Drosophilidae	Drosophila	melanogaster	Drosophila melanogaster	Terrestrial	Laboratory	Holo	Whole life	Adult	between	Male	55.95	50 - 60	NA	0.95	25	27	NA	Constant	Ctmin	0.1	189	6.31443	0.41494	20	6.79381	0.484097	20	No response to stimulus	Graph	Schou, M	Metabolic and functional characterization of effects of developmental temperature in Drosophila melanogaster	American Journal of Physiology - Regulatory, Integrative and Comparative Physiology	2017	https://www.ncbi.nlm.nih.gov/pmc/articles/PMC5336569/	0.239691	0.00508157	14.0282	-2
370	295	76	40	Diptera	Drosophilidae	Drosophila	melanogaster	Drosophila melanogaster	Terrestrial	Laboratory	Holo	Whole life	Adult	between	Male	55.95	50 - 60	NA	0.95	27	29.5	NA	Constant	Ctmin	0.1	189	6.79381	0.484097	20	7.84536	0.276627	20	No response to stimulus	Graph	Schou, M	Metabolic and functional characterization of effects of developmental temperature in Drosophila melanogaster	American Journal of Physiology - Regulatory, Integrative and Comparative Physiology	2017	https://www.ncbi.nlm.nih.gov/pmc/articles/PMC5336569/	0.420619	0.00248698	20.0523	-2.5
371	295	76	40	Diptera	Drosophilidae	Drosophila	melanogaster	Drosophila melanogaster	Terrestrial	Laboratory	Holo	Whole life	Adult	between	Male	55.95	50 - 60	NA	0.95	29.5	31	NA	Constant	Ctmin	0.1	189	7.84536	0.276627	20	7.98454	0.968194	20	No response to stimulus	Graph	Schou, M	Metabolic and functional characterization of effects of developmental temperature in Drosophila melanogaster	American Journal of Physiology - Regulatory, Integrative and Comparative Physiology	2017	https://www.ncbi.nlm.nih.gov/pmc/articles/PMC5336569/	0.0927835	0.0225316	6.66199	-1.5
372	313	77	57	Coleoptera	Hydrophilidae	Enochrus	politus	Enochrus politus	Aquatic	Field	Holo	Adult	Adult	within	Mixed	38.02	30 - 40	NA	8.97	20	15	168	Constant	Ctmax	1	190	53.8086	1.51029	20	53.9212	1.51029	20	Loss of activity	Graph	Botella-Cruz, M	PlasticityÂ ofÂ thermal limitsÂ in theÂ aquatic saline beetleÂ Enochrus politus (KÃ¼ster 1849)(Coleoptera:Â Hydrophilidae)Â under changing environmental conditions	Limnetica	2016	https://www.limnetica.com/pt/plasticity-thermal-limits-aquatic-saline-beetle-enochruspolitus-k%C3%BCster-1849-coleoptera-hydrophilidae	-0.0225141	0.0091239	10.4691	5
373	313	77	57	Coleoptera	Hydrophilidae	Enochrus	politus	Enochrus politus	Aquatic	Field	Holo	Adult	Adult	within	Mixed	38.02	30 - 40	NA	8.97	25	20	168	Constant	Ctmax	1	190	54.0338	1.51029	20	53.8086	1.51029	20	Loss of activity	Graph	Botella-Cruz, M	PlasticityÂ ofÂ thermal limitsÂ in theÂ aquatic saline beetleÂ Enochrus politus (KÃ¼ster 1849)(Coleoptera:Â Hydrophilidae)Â under changing environmental conditions	Limnetica	2016	https://www.limnetica.com/pt/plasticity-thermal-limits-aquatic-saline-beetle-enochruspolitus-k%C3%BCster-1849-coleoptera-hydrophilidae	0.0450281	0.0091239	10.4691	5
374	328	78	40	Diptera	Drosophilidae	Drosophila	melanogaster	Drosophila melanogaster	Terrestrial	Laboratory	Holo	Adult	Adult	within	Female	55.95	50 - 60	NA	0.95	15	25	144	Constant	Ctmin	0.1	191	3.81489	1.15178	20	6.26157	1.15178	20	No response to stimulus	Graph	Macmillan, H	Sodium distribution predicts the chill tolerance of Drosophila melanogaster raised in different thermal conditions	American Journal of Physiology	2015	https://journals.physiology.org/doi/full/10.1152/ajpregu.00465.2014	0.244668	0.00132659	27.4556	-10
375	328	78	40	Diptera	Drosophilidae	Drosophila	melanogaster	Drosophila melanogaster	Terrestrial	Laboratory	Holo	Early life	Adult	within	Female	55.95	50 - 60	NA	0.95	15	25	NA	Constant	Ctmin	0.1	192	4.65191	1.22376	20	6.26157	1.15178	20	No response to stimulus	Graph	Macmillan, H	Sodium distribution predicts the chill tolerance of Drosophila melanogaster raised in different thermal conditions	American Journal of Physiology	2015	https://journals.physiology.org/doi/full/10.1152/ajpregu.00465.2014	0.160966	0.00141209	26.6114	-10
376	355	79	74	Orthoptera	Acrididae	Melanoplus	sanguinipes	Melanoplus sanguinipes	Terrestrial	Laboratory	Hemi	Early life	Adult	within	Mixed	40	40 - 50	NA	395	24	27	NA	Constant	Ctmin	0.2	193	8.15	0.74888	32	9.38	1.08171	32	Loss of righting ability	Table	Buckley, L	Elevational clines in the temperature dependence of insect performance and implications for ecological responses to climate change	Conservation Physiology	2014	https://academic.oup.com/conphys/article/2/1/cou035/329779	0.41	0.00601017	12.899	-3
377	355	79	74	Orthoptera	Acrididae	Melanoplus	sanguinipes	Melanoplus sanguinipes	Terrestrial	Laboratory	Hemi	Early life	Adult	within	Mixed	40	40 - 50	NA	395	27	24	NA	Constant	Ctmax	0.2	194	58.7	1.49776	32	53.9	2.10796	32	Loss of righting ability	Table	Buckley, L	Elevational clines in the temperature dependence of insect performance and implications for ecological responses to climate change	Conservation Physiology	2014	https://academic.oup.com/conphys/article/2/1/cou035/329779	1.6	0.023218	6.56278	3
378	360	80	27	Diptera	Culicidae	Culex	pipiens	Culex pipiens	Terrestrial	Field	Holo	Early life	Adult	within	Female	38.79	30 - 40	NA	1.525	26	18	NA	Constant	Ctmax	0.5	195	42.8199	0.496894	16	42.4389	0.761905	16	Death	Graph	Gray, E	Thermal acclimation in a complex life cycle: The effects of larval and adult thermal conditions on metabolic rate and heat resistance in Culex pipiens (Diptera: Culicidae)	Journal of Insect Physiology	2013	https://www.sciencedirect.com/science/article/abs/pii/S0022191013001637	0.0476191	0.000808011	35.1796	8
379	360	80	27	Diptera	Culicidae	Culex	pipiens	Culex pipiens	Terrestrial	Field	Holo	Adult	Adult	within	Female	38.79	30 - 40	NA	1.525	26	18	96	Constant	Ctmax	0.5	196	42.4845	0.247894	14	42.4389	0.761905	16	Death	Graph	Gray, E	Thermal acclimation in a complex life cycle: The effects of larval and adult thermal conditions on metabolic rate and heat resistance in Culex pipiens (Diptera: Culicidae)	Journal of Insect Physiology	2013	https://www.sciencedirect.com/science/article/abs/pii/S0022191013001637	0.00569358	0.000635478	39.6689	8
380	360	80	27	Diptera	Culicidae	Culex	pipiens	Culex pipiens	Terrestrial	Field	Holo	Whole life	Adult	between	Female	38.79	30 - 40	NA	1.525	26	18	NA	Constant	Ctmax	0.5	197	43.4037	0.387335	14	42.4389	0.761905	16	Death	Graph	Gray, E	Thermal acclimation in a complex life cycle: The effects of larval and adult thermal conditions on metabolic rate and heat resistance in Culex pipiens (Diptera: Culicidae)	Journal of Insect Physiology	2013	https://www.sciencedirect.com/science/article/abs/pii/S0022191013001637	0.1206	0.000734336	36.9022	8
381	366	81	40	Diptera	Drosophilidae	Drosophila	melanogaster	Drosophila melanogaster	Terrestrial	Laboratory	Holo	Adult	Adult	within	Female	NA		NA	0.95	25	11	120	Constant	Ctmax	0.1	198	40.1291	0.350109	25	39.5864	0.4814	25	Loss of activity	Graph	Colinet, H	Proteomic profiling of thermal acclimation in Drosophila melanogaster	Insect Biochemistry and Molecular Biology	2013	https://www.sciencedirect.com/science/article/pii/S0965174813000155	0.0387621	7.23e-05	117.598	14
382	366	81	40	Diptera	Drosophilidae	Drosophila	melanogaster	Drosophila melanogaster	Terrestrial	Laboratory	Holo	Adult	Adult	within	Female	NA		NA	0.95	31	25	120	Constant	Ctmax	0.1	198	40.4486	0.371991	25	40.1291	0.350109	25	Loss of activity	Graph	Colinet, H	Proteomic profiling of thermal acclimation in Drosophila melanogaster	Insect Biochemistry and Molecular Biology	2013	https://www.sciencedirect.com/science/article/pii/S0965174813000155	0.0532458	0.000289949	58.7272	6
383	366	81	40	Diptera	Drosophilidae	Drosophila	melanogaster	Drosophila melanogaster	Terrestrial	Laboratory	Holo	Adult	Adult	within	Female	NA		NA	0.95	11	25	120	Constant	Ctmin	0.1	199	3.97122	0.479616	25	5.64029	0.767386	25	Loss of activity	Graph	Colinet, H	Proteomic profiling of thermal acclimation in Drosophila melanogaster	Insect Biochemistry and Molecular Biology	2013	https://www.sciencedirect.com/science/article/pii/S0965174813000155	0.119219	0.000167125	77.3533	-14
384	366	81	40	Diptera	Drosophilidae	Drosophila	melanogaster	Drosophila melanogaster	Terrestrial	Laboratory	Holo	Adult	Adult	within	Female	NA		NA	0.95	25	31	120	Constant	Ctmin	0.1	199	5.64029	0.767386	25	7.32854	0.28777	25	Loss of activity	Graph	Colinet, H	Proteomic profiling of thermal acclimation in Drosophila melanogaster	Insect Biochemistry and Molecular Biology	2013	https://www.sciencedirect.com/science/article/pii/S0965174813000155	0.281375	0.000746325	36.6046	-6
385	373	82	5	Coleoptera	Tenebrionidae	Alphitobius	diaperinus	Alphitobius diaperinus	Terrestrial	Laboratory	Holo	Adult	Adult	within	Unknown	48.23	40 - 50	15.3	15.3	10	15	48	Constant	Ctmin	0.75	200	3.65785	0.833648	12	4.67864	0.731569	12	Loss of activity	Graph	Renault, D	Impact of different acclimation temperatures and duration on the chill coma temperature and oxygen consumption in the tenebrionid beetle Alphitobius diaperinus	Physiological Entomology	2012	https://onlinelibrary.wiley.com/doi/abs/10.1111/j.1365-3032.2012.00851.x	0.204159	0.00410054	15.6163	-5
386	373	82	5	Coleoptera	Tenebrionidae	Alphitobius	diaperinus	Alphitobius diaperinus	Terrestrial	Laboratory	Holo	Adult	Adult	within	Unknown	48.23	40 - 50	15.3	15.3	15	20	48	Constant	Ctmin	0.75	200	4.67864	0.731569	12	5.69943	1.27599	12	Loss of activity	Graph	Renault, D	Impact of different acclimation temperatures and duration on the chill coma temperature and oxygen consumption in the tenebrionid beetle Alphitobius diaperinus	Physiological Entomology	2012	https://onlinelibrary.wiley.com/doi/abs/10.1111/j.1365-3032.2012.00851.x	0.204159	0.00721117	11.776	-5
387	373	82	5	Coleoptera	Tenebrionidae	Alphitobius	diaperinus	Alphitobius diaperinus	Terrestrial	Laboratory	Holo	Adult	Adult	within	Unknown	48.23	40 - 50	15.3	15.3	10	15	168	Constant	Ctmin	0.75	201	3.06238	0.680529	12	4.21928	0.935728	12	Loss of activity	Graph	Renault, D	Impact of different acclimation temperatures and duration on the chill coma temperature and oxygen consumption in the tenebrionid beetle Alphitobius diaperinus	Physiological Entomology	2012	https://onlinelibrary.wiley.com/doi/abs/10.1111/j.1365-3032.2012.00851.x	0.23138	0.00446236	14.9699	-5
388	373	82	5	Coleoptera	Tenebrionidae	Alphitobius	diaperinus	Alphitobius diaperinus	Terrestrial	Laboratory	Holo	Adult	Adult	within	Unknown	48.23	40 - 50	15.3	15.3	15	20	168	Constant	Ctmin	0.75	201	4.21928	0.935728	12	5.69943	1.27599	12	Loss of activity	Graph	Renault, D	Impact of different acclimation temperatures and duration on the chill coma temperature and oxygen consumption in the tenebrionid beetle Alphitobius diaperinus	Physiological Entomology	2012	https://onlinelibrary.wiley.com/doi/abs/10.1111/j.1365-3032.2012.00851.x	0.29603	0.00834581	10.9463	-5
389	382	83	75	Coleoptera	Carabidae	Merizodus	soledadinus	Merizodus soledadinus	Terrestrial	Field	Holo	Adult	Adult	within	Mixed	49.35	10	8.05	8.05	4	8	168	Constant	Ctmin	0.5	202	-5.54222	0.301927	30	-4.32191	0.603469	26	Loss of clinging ability	Graph	Lalouette, L	Thermal biology of the alien ground beetle Merizodus soledadinus introduced to the Kerguelen Islands	Polar Biology	2012	https://link.springer.com/article/10.1007/s00300-011-1096-9	0.305079	0.00106534	30.6377	-4
390	382	83	75	Coleoptera	Carabidae	Merizodus	soledadinus	Merizodus soledadinus	Terrestrial	Field	Holo	Adult	Adult	within	Mixed	49.35	10	8.05	8.05	8	16	168	Constant	Ctmin	0.5	202	-4.32191	0.603469	26	-3.41513	0.200103	30	Loss of clinging ability	Graph	Lalouette, L	Thermal biology of the alien ground beetle Merizodus soledadinus introduced to the Kerguelen Islands	Polar Biology	2012	https://link.springer.com/article/10.1007/s00300-011-1096-9	0.113347	0.00023971	64.5887	-8
391	382	83	75	Coleoptera	Carabidae	Merizodus	soledadinus	Merizodus soledadinus	Terrestrial	Field	Holo	Adult	Adult	within	Mixed	49.35	10	8.05	8.05	8	4	168	Constant	Ctmax	0.5	203	37.7121	1.45211	26	37.9837	0.569892	26	Loss of clinging ability	Graph	Lalouette, L	Thermal biology of the alien ground beetle Merizodus soledadinus introduced to the Kerguelen Islands	Polar Biology	2012	https://link.springer.com/article/10.1007/s00300-011-1096-9	-0.067918	0.00584952	13.0749	4
392	382	83	75	Coleoptera	Carabidae	Merizodus	soledadinus	Merizodus soledadinus	Terrestrial	Field	Holo	Adult	Adult	within	Mixed	49.35	10	8.05	8.05	16	8	168	Constant	Ctmax	0.5	203	37.9675	0.309229	26	37.7121	1.45211	26	Loss of clinging ability	Graph	Lalouette, L	Thermal biology of the alien ground beetle Merizodus soledadinus introduced to the Kerguelen Islands	Polar Biology	2012	https://link.springer.com/article/10.1007/s00300-011-1096-9	0.0319272	0.00132467	27.4756	8
393	418	84	19	Diptera	Tephritidae	Ceratitis	capitata	Ceratitis capitata	Terrestrial	Laboratory	Holo	Adult	Adult	within	Mixed	33.94	10	NA	6.46	25	20	168	Constant	Ctmax	0.25	204	42.3706	0.417588	10	42	0.427078	10	No response to stimulus	Graph	Nyamukondiwa, C	Within-generation variation of critical thermal limits in adult Mediterranean and Natal fruit flies Ceratitis capitata and Ceratitis rosa: Thermal history affects short-term responses to temperature	Physiological Entomology	2010	https://onlinelibrary.wiley.com/doi/full/10.1111/j.1365-3032.2010.00736.x	0.0741176	0.0014271	26.4711	5
394	418	84	19	Diptera	Tephritidae	Ceratitis	capitata	Ceratitis capitata	Terrestrial	Laboratory	Holo	Adult	Adult	within	Mixed	33.94	10	NA	6.46	30	25	168	Constant	Ctmax	0.25	204	41.8	0.417588	10	42.3706	0.417588	10	No response to stimulus	Graph	Nyamukondiwa, C	Within-generation variation of critical thermal limits in adult Mediterranean and Natal fruit flies Ceratitis capitata and Ceratitis rosa: Thermal history affects short-term responses to temperature	Physiological Entomology	2010	https://onlinelibrary.wiley.com/doi/full/10.1111/j.1365-3032.2010.00736.x	-0.114118	0.00139504	26.7736	5
395	418	84	19	Diptera	Tephritidae	Ceratitis	capitata	Ceratitis capitata	Terrestrial	Laboratory	Holo	Adult	Adult	within	Mixed	33.94	10	NA	6.46	25	20	2	Constant	Ctmax	0.25	205	42.3706	0.417588	10	41.9118	0.417588	10	No response to stimulus	Graph	Nyamukondiwa, C	Within-generation variation of critical thermal limits in adult Mediterranean and Natal fruit flies Ceratitis capitata and Ceratitis rosa: Thermal history affects short-term responses to temperature	Physiological Entomology	2010	https://onlinelibrary.wiley.com/doi/full/10.1111/j.1365-3032.2010.00736.x	0.0917647	0.00139504	26.7736	5
396	418	84	19	Diptera	Tephritidae	Ceratitis	capitata	Ceratitis capitata	Terrestrial	Laboratory	Holo	Adult	Adult	within	Mixed	33.94	10	NA	6.46	30	25	2	Constant	Ctmax	0.25	205	41.7412	0.427078	10	42.3706	0.417588	10	No response to stimulus	Graph	Nyamukondiwa, C	Within-generation variation of critical thermal limits in adult Mediterranean and Natal fruit flies Ceratitis capitata and Ceratitis rosa: Thermal history affects short-term responses to temperature	Physiological Entomology	2010	https://onlinelibrary.wiley.com/doi/full/10.1111/j.1365-3032.2010.00736.x	-0.125882	0.0014271	26.4711	5
397	418	85	20	Diptera	Tephritidae	Ceratitis	rosa	Ceratitis rosa	Terrestrial	Laboratory	Holo	Adult	Adult	within	Mixed	33.94	10	NA	9.5	25	20	168	Constant	Ctmax	0.25	206	42.0824	0.313191	10	42.2412	0.332172	10	No response to stimulus	Graph	Nyamukondiwa, C	Within-generation variation of critical thermal limits in adult Mediterranean and Natal fruit flies Ceratitis capitata and Ceratitis rosa: Thermal history affects short-term responses to temperature	Physiological Entomology	2010	https://onlinelibrary.wiley.com/doi/full/10.1111/j.1365-3032.2010.00736.x	-0.0317647	0.000833707	34.6333	5
398	418	85	20	Diptera	Tephritidae	Ceratitis	rosa	Ceratitis rosa	Terrestrial	Laboratory	Holo	Adult	Adult	within	Mixed	33.94	10	NA	9.5	30	25	168	Constant	Ctmax	0.25	206	42.6294	0.322681	10	42.0824	0.313191	10	No response to stimulus	Graph	Nyamukondiwa, C	Within-generation variation of critical thermal limits in adult Mediterranean and Natal fruit flies Ceratitis capitata and Ceratitis rosa: Thermal history affects short-term responses to temperature	Physiological Entomology	2010	https://onlinelibrary.wiley.com/doi/full/10.1111/j.1365-3032.2010.00736.x	0.109412	0.000808847	35.1615	5
399	418	85	20	Diptera	Tephritidae	Ceratitis	rosa	Ceratitis rosa	Terrestrial	Laboratory	Holo	Adult	Adult	within	Mixed	33.94	10	NA	9.5	25	20	2	Constant	Ctmax	0.25	207	42.0824	0.313191	10	41.5353	0.313191	10	No response to stimulus	Graph	Nyamukondiwa, C	Within-generation variation of critical thermal limits in adult Mediterranean and Natal fruit flies Ceratitis capitata and Ceratitis rosa: Thermal history affects short-term responses to temperature	Physiological Entomology	2010	https://onlinelibrary.wiley.com/doi/full/10.1111/j.1365-3032.2010.00736.x	0.109412	0.000784708	35.6982	5
400	418	85	20	Diptera	Tephritidae	Ceratitis	rosa	Ceratitis rosa	Terrestrial	Laboratory	Holo	Adult	Adult	within	Mixed	33.94	10	NA	9.5	30	25	2	Constant	Ctmax	0.25	207	41.4824	0.332172	10	42.0824	0.313191	10	No response to stimulus	Graph	Nyamukondiwa, C	Within-generation variation of critical thermal limits in adult Mediterranean and Natal fruit flies Ceratitis capitata and Ceratitis rosa: Thermal history affects short-term responses to temperature	Physiological Entomology	2010	https://onlinelibrary.wiley.com/doi/full/10.1111/j.1365-3032.2010.00736.x	-0.12	0.000833707	34.6333	5
401	418	86	19	Diptera	Tephritidae	Ceratitis	capitata	Ceratitis capitata	Terrestrial	Laboratory	Holo	Adult	Adult	within	Mixed	33.94	10	NA	6.46	20	25	168	Constant	Ctmin	0.25	208	6.2	0.542598	10	6.05732	0.542598	10	No response to stimulus	Graph	Nyamukondiwa, C	Within-generation variation of critical thermal limits in adult Mediterranean and Natal fruit flies Ceratitis capitata and Ceratitis rosa: Thermal history affects short-term responses to temperature	Physiological Entomology	2010	https://onlinelibrary.wiley.com/doi/full/10.1111/j.1365-3032.2010.00736.x	-0.028535	0.0023553	20.6052	-5
402	418	86	19	Diptera	Tephritidae	Ceratitis	capitata	Ceratitis capitata	Terrestrial	Laboratory	Holo	Adult	Adult	within	Mixed	33.94	10	NA	6.46	25	30	168	Constant	Ctmin	0.25	208	6.05732	0.542598	10	6.91338	0.534377	10	No response to stimulus	Graph	Nyamukondiwa, C	Within-generation variation of critical thermal limits in adult Mediterranean and Natal fruit flies Ceratitis capitata and Ceratitis rosa: Thermal history affects short-term responses to temperature	Physiological Entomology	2010	https://onlinelibrary.wiley.com/doi/full/10.1111/j.1365-3032.2010.00736.x	0.17121	0.00231988	20.7619	-5
403	418	86	19	Diptera	Tephritidae	Ceratitis	capitata	Ceratitis capitata	Terrestrial	Laboratory	Holo	Adult	Adult	within	Mixed	33.94	10	NA	6.46	20	25	2	Constant	Ctmin	0.25	209	6.36815	0.534377	10	6.05732	0.542598	10	No response to stimulus	Graph	Nyamukondiwa, C	Within-generation variation of critical thermal limits in adult Mediterranean and Natal fruit flies Ceratitis capitata and Ceratitis rosa: Thermal history affects short-term responses to temperature	Physiological Entomology	2010	https://onlinelibrary.wiley.com/doi/full/10.1111/j.1365-3032.2010.00736.x	-0.0621656	0.00231988	20.7619	-5
404	418	86	19	Diptera	Tephritidae	Ceratitis	capitata	Ceratitis capitata	Terrestrial	Laboratory	Holo	Adult	Adult	within	Mixed	33.94	10	NA	6.46	25	30	2	Constant	Ctmin	0.25	209	6.05732	0.542598	10	6.84204	0.542598	10	No response to stimulus	Graph	Nyamukondiwa, C	Within-generation variation of critical thermal limits in adult Mediterranean and Natal fruit flies Ceratitis capitata and Ceratitis rosa: Thermal history affects short-term responses to temperature	Physiological Entomology	2010	https://onlinelibrary.wiley.com/doi/full/10.1111/j.1365-3032.2010.00736.x	0.156943	0.0023553	20.6052	-5
405	418	87	20	Diptera	Tephritidae	Ceratitis	rosa	Ceratitis rosa	Terrestrial	Laboratory	Holo	Adult	Adult	within	Mixed	33.94	10	NA	9.5	20	25	168	Constant	Ctmin	0.25	210	6.61039	0.318491	10	6.47532	0.326872	10	No response to stimulus	Graph	Nyamukondiwa, C	Within-generation variation of critical thermal limits in adult Mediterranean and Natal fruit flies Ceratitis capitata and Ceratitis rosa: Thermal history affects short-term responses to temperature	Physiological Entomology	2010	https://onlinelibrary.wiley.com/doi/full/10.1111/j.1365-3032.2010.00736.x	-0.027013	0.000833127	34.6453	-5
406	418	87	20	Diptera	Tephritidae	Ceratitis	rosa	Ceratitis rosa	Terrestrial	Laboratory	Holo	Adult	Adult	within	Mixed	33.94	10	NA	9.5	25	30	168	Constant	Ctmin	0.25	210	6.47532	0.326872	10	7.47273	0.310109	10	No response to stimulus	Graph	Nyamukondiwa, C	Within-generation variation of critical thermal limits in adult Mediterranean and Natal fruit flies Ceratitis capitata and Ceratitis rosa: Thermal history affects short-term responses to temperature	Physiological Entomology	2010	https://onlinelibrary.wiley.com/doi/full/10.1111/j.1365-3032.2010.00736.x	0.199481	0.000812053	35.092	-5
407	418	87	20	Diptera	Tephritidae	Ceratitis	rosa	Ceratitis rosa	Terrestrial	Laboratory	Holo	Adult	Adult	within	Mixed	33.94	10	NA	9.5	20	25	2	Constant	Ctmin	0.25	211	6.65195	0.310109	10	6.47532	0.326872	10	No response to stimulus	Graph	Nyamukondiwa, C	Within-generation variation of critical thermal limits in adult Mediterranean and Natal fruit flies Ceratitis capitata and Ceratitis rosa: Thermal history affects short-term responses to temperature	Physiological Entomology	2010	https://onlinelibrary.wiley.com/doi/full/10.1111/j.1365-3032.2010.00736.x	-0.0353247	0.000812053	35.092	-5
408	418	87	20	Diptera	Tephritidae	Ceratitis	rosa	Ceratitis rosa	Terrestrial	Laboratory	Holo	Adult	Adult	within	Mixed	33.94	10	NA	9.5	25	30	2	Constant	Ctmin	0.25	211	6.47532	0.326872	10	7.10909	0.318491	10	No response to stimulus	Graph	Nyamukondiwa, C	Within-generation variation of critical thermal limits in adult Mediterranean and Natal fruit flies Ceratitis capitata and Ceratitis rosa: Thermal history affects short-term responses to temperature	Physiological Entomology	2010	https://onlinelibrary.wiley.com/doi/full/10.1111/j.1365-3032.2010.00736.x	0.126753	0.000833127	34.6453	-5
409	502	88	32	Diptera	Drosophilidae	Drosophila	ananassae	Drosophila ananassae	Terrestrial	Laboratory	Holo	Early life	Adult	within	Mixed	28.89	20 - 30	NA	NA	18	21	NA	Constant	Ctmin	0.5	212	7.48347	0.685888	60	8.09091	0.800203	60	Loss of righting ability	Graph	Gibert, P	Chill-coma temperature in Drosophila: Effects of developmental temperature, latitude, and phylogeny	Physiological and Biochemical Zoology	2001	https://www.journals.uchicago.edu/doi/full/10.1086/320429	0.202479	0.00205698	22.0488	-3
410	502	88	32	Diptera	Drosophilidae	Drosophila	ananassae	Drosophila ananassae	Terrestrial	Laboratory	Holo	Early life	Adult	within	Mixed	28.89	20 - 30	NA	NA	21	25	NA	Constant	Ctmin	0.5	212	8.09091	0.800203	60	8.17769	0.685888	60	Loss of righting ability	Graph	Gibert, P	Chill-coma temperature in Drosophila: Effects of developmental temperature, latitude, and phylogeny	Physiological and Biochemical Zoology	2001	https://www.journals.uchicago.edu/doi/full/10.1086/320430	0.0216942	0.00115705	29.3984	-4
411	502	88	32	Diptera	Drosophilidae	Drosophila	ananassae	Drosophila ananassae	Terrestrial	Laboratory	Holo	Early life	Adult	within	Mixed	28.89	20 - 30	NA	NA	25	29	NA	Constant	Ctmin	0.5	212	8.17769	0.685888	60	9.65289	0.571574	60	Loss of righting ability	Graph	Gibert, P	Chill-coma temperature in Drosophila: Effects of developmental temperature, latitude, and phylogeny	Physiological and Biochemical Zoology	2001	https://www.journals.uchicago.edu/doi/full/10.1086/320431	0.368802	0.000830354	34.7031	-4
412	502	89	40	Diptera	Drosophilidae	Drosophila	melanogaster	Drosophila melanogaster	Terrestrial	Laboratory	Holo	Early life	Adult	within	Mixed	4.79	0 - -10	NA	0.95	15	18	NA	Constant	Ctmin	0.5	213	1.49587	0.571574	60	2.53719	0.457259	60	Loss of righting ability	Graph	Gibert, P	Chill-coma temperature in Drosophila: Effects of developmental temperature, latitude, and phylogeny	Physiological and Biochemical Zoology	2001	https://www.journals.uchicago.edu/doi/full/10.1086/320432	0.347107	0.000992189	31.747	-3
413	502	89	40	Diptera	Drosophilidae	Drosophila	melanogaster	Drosophila melanogaster	Terrestrial	Laboratory	Holo	Early life	Adult	within	Mixed	4.79	0 - -10	NA	0.95	18	21	NA	Constant	Ctmin	0.5	213	2.53719	0.457259	60	3.37603	0.800203	60	Loss of righting ability	Graph	Gibert, P	Chill-coma temperature in Drosophila: Effects of developmental temperature, latitude, and phylogeny	Physiological and Biochemical Zoology	2001	https://www.journals.uchicago.edu/doi/full/10.1086/320433	0.279614	0.00157298	25.2138	-3
414	502	89	40	Diptera	Drosophilidae	Drosophila	melanogaster	Drosophila melanogaster	Terrestrial	Laboratory	Holo	Early life	Adult	within	Mixed	4.79	0 - -10	NA	0.95	21	25	NA	Constant	Ctmin	0.5	213	3.37603	0.800203	60	4.61983	0.457259	60	Loss of righting ability	Graph	Gibert, P	Chill-coma temperature in Drosophila: Effects of developmental temperature, latitude, and phylogeny	Physiological and Biochemical Zoology	2001	https://www.journals.uchicago.edu/doi/full/10.1086/320434	0.31095	0.000884803	33.6184	-4
415	502	89	40	Diptera	Drosophilidae	Drosophila	melanogaster	Drosophila melanogaster	Terrestrial	Laboratory	Holo	Early life	Adult	within	Mixed	4.79	0 - -10	NA	0.95	25	29	NA	Constant	Ctmin	0.5	213	4.61983	0.457259	60	5.42975	0.800203	60	Loss of righting ability	Graph	Gibert, P	Chill-coma temperature in Drosophila: Effects of developmental temperature, latitude, and phylogeny	Physiological and Biochemical Zoology	2001	https://www.journals.uchicago.edu/doi/full/10.1086/320435	0.202479	0.000884803	33.6184	-4
416	502	90	40	Diptera	Drosophilidae	Drosophila	melanogaster	Drosophila melanogaster	Terrestrial	Laboratory	Holo	Early life	Adult	within	Mixed	44.85	40 - 50	NA	0.95	15	18	NA	Constant	Ctmin	0.5	214	1.29339	0.571574	60	2.45041	0.571574	60	Loss of righting ability	Graph	Gibert, P	Chill-coma temperature in Drosophila: Effects of developmental temperature, latitude, and phylogeny	Physiological and Biochemical Zoology	2001	https://www.journals.uchicago.edu/doi/full/10.1086/320436	0.385675	0.00120999	28.7481	-3
417	502	90	40	Diptera	Drosophilidae	Drosophila	melanogaster	Drosophila melanogaster	Terrestrial	Laboratory	Holo	Early life	Adult	within	Mixed	44.85	40 - 50	NA	0.95	18	21	NA	Constant	Ctmin	0.5	214	2.45041	0.571574	60	3.60744	0.800203	60	Loss of righting ability	Graph	Gibert, P	Chill-coma temperature in Drosophila: Effects of developmental temperature, latitude, and phylogeny	Physiological and Biochemical Zoology	2001	https://www.journals.uchicago.edu/doi/full/10.1086/320437	0.385675	0.00179078	23.6308	-3
418	502	90	40	Diptera	Drosophilidae	Drosophila	melanogaster	Drosophila melanogaster	Terrestrial	Laboratory	Holo	Early life	Adult	within	Mixed	44.85	40 - 50	NA	0.95	21	25	NA	Constant	Ctmin	0.5	214	3.60744	0.800203	60	4.33058	0.800203	60	Loss of righting ability	Graph	Gibert, P	Chill-coma temperature in Drosophila: Effects of developmental temperature, latitude, and phylogeny	Physiological and Biochemical Zoology	2001	https://www.journals.uchicago.edu/doi/full/10.1086/320438	0.180785	0.00133401	27.3792	-4
419	502	90	40	Diptera	Drosophilidae	Drosophila	melanogaster	Drosophila melanogaster	Terrestrial	Laboratory	Holo	Early life	Adult	within	Mixed	44.85	40 - 50	NA	0.95	25	29	NA	Constant	Ctmin	0.5	214	4.33058	0.800203	60	5.1405	0.914518	60	Loss of righting ability	Graph	Gibert, P	Chill-coma temperature in Drosophila: Effects of developmental temperature, latitude, and phylogeny	Physiological and Biochemical Zoology	2001	https://www.journals.uchicago.edu/doi/full/10.1086/320439	0.202479	0.0015382	25.4973	-4
420	502	91	48	Diptera	Drosophilidae	Drosophila	subobscura	Drosophila subobscura	Terrestrial	Laboratory	Holo	Early life	Adult	within	Mixed	36.72	30 - 40	NA	1.586	15	18	NA	Constant	Ctmin	0.5	215	-1.36777	0.914518	60	-0.181818	1.14315	60	Loss of righting ability	Graph	Gibert, P	Chill-coma temperature in Drosophila: Effects of developmental temperature, latitude, and phylogeny	Physiological and Biochemical Zoology	2001	https://www.journals.uchicago.edu/doi/full/10.1086/320440	0.395317	0.00396876	15.8735	-3
421	502	91	48	Diptera	Drosophilidae	Drosophila	subobscura	Drosophila subobscura	Terrestrial	Laboratory	Holo	Early life	Adult	within	Mixed	36.72	30 - 40	NA	1.586	18	21	NA	Constant	Ctmin	0.5	215	-0.181818	1.14315	60	0.367769	1.02883	60	Loss of righting ability	Graph	Gibert, P	Chill-coma temperature in Drosophila: Effects of developmental temperature, latitude, and phylogeny	Physiological and Biochemical Zoology	2001	https://www.journals.uchicago.edu/doi/full/10.1086/320441	0.183196	0.00438015	15.1097	-3
422	502	91	48	Diptera	Drosophilidae	Drosophila	subobscura	Drosophila subobscura	Terrestrial	Laboratory	Holo	Early life	Adult	within	Mixed	36.72	30 - 40	NA	1.586	21	25	NA	Constant	Ctmin	0.5	215	0.367769	1.02883	60	2.13223	1.48609	60	Loss of righting ability	Graph	Gibert, P	Chill-coma temperature in Drosophila: Effects of developmental temperature, latitude, and phylogeny	Physiological and Biochemical Zoology	2001	https://www.journals.uchicago.edu/doi/full/10.1086/320442	0.441116	0.00340309	17.1421	-4
423	502	92	48	Diptera	Drosophilidae	Drosophila	subobscura	Drosophila subobscura	Terrestrial	Laboratory	Holo	Early life	Adult	within	Mixed	56.16	50 - 60	NA	1.586	15	18	NA	Constant	Ctmin	0.5	216	-2.69835	0.685888	60	-1.13636	0.685888	60	Loss of righting ability	Graph	Gibert, P	Chill-coma temperature in Drosophila: Effects of developmental temperature, latitude, and phylogeny	Physiological and Biochemical Zoology	2001	https://www.journals.uchicago.edu/doi/full/10.1086/320443	0.520661	0.00174238	23.9568	-3
424	502	92	48	Diptera	Drosophilidae	Drosophila	subobscura	Drosophila subobscura	Terrestrial	Laboratory	Holo	Early life	Adult	within	Mixed	56.16	50 - 60	NA	1.586	18	21	NA	Constant	Ctmin	0.5	216	-1.13636	0.685888	60	-0.0950413	0.685888	60	Loss of righting ability	Graph	Gibert, P	Chill-coma temperature in Drosophila: Effects of developmental temperature, latitude, and phylogeny	Physiological and Biochemical Zoology	2001	https://www.journals.uchicago.edu/doi/full/10.1086/320444	0.347107	0.00174238	23.9568	-3
425	502	92	48	Diptera	Drosophilidae	Drosophila	subobscura	Drosophila subobscura	Terrestrial	Laboratory	Holo	Early life	Adult	within	Mixed	56.16	50 - 60	NA	1.586	21	25	NA	Constant	Ctmin	0.5	216	-0.0950413	0.685888	60	0.772727	1.60041	60	Loss of righting ability	Graph	Gibert, P	Chill-coma temperature in Drosophila: Effects of developmental temperature, latitude, and phylogeny	Physiological and Biochemical Zoology	2001	https://www.journals.uchicago.edu/doi/full/10.1086/320445	0.216942	0.00315807	17.7946	-4
426	566	93	94	Hymenoptera	Temnothorax	Temnothorax	curvispinosus	Temnothorax curvispinosus	Terrestrial	Laboratory	Holo	Early life	Adult	within	Female	35.96	30 - 40	NA	0.185	23	21	1680	Constant	Ctmax	1	217	47.4011	0.777963	177	47.3006	0.950211	163	Onset spasms	Depository - calculated in excel	Yilmaz, A	Remarkable insensitivity of acorn ant morphology to temperature decouples the evolution of physiological tolerance from body size under urban heat islands	Journal of Thermal Biology	2019	https://www.sciencedirect.com/science/article/pii/S0306456519300300#ec-research-data	0.0502582	0.00223966	21.1305	2
427	566	93	94	Hymenoptera	Temnothorax	Temnothorax	curvispinosus	Temnothorax curvispinosus	Terrestrial	Laboratory	Holo	Early life	Adult	within	Female	35.96	30 - 40	NA	0.185	25	23	1680	Constant	Ctmax	1	217	47.6233	1.13951	146	47.4011	0.777963	177	Onset spasms	Depository - calculated in excel	Yilmaz, A	Remarkable insensitivity of acorn ant morphology to temperature decouples the evolution of physiological tolerance from body size under urban heat islands	Journal of Thermal Biology	2019	https://www.sciencedirect.com/science/article/pii/S0306456519300300#ec-research-data	0.111079	0.00307828	18.0238	2
428	566	93	94	Hymenoptera	Temnothorax	Temnothorax	curvispinosus	Temnothorax curvispinosus	Terrestrial	Laboratory	Holo	Early life	Adult	within	Female	35.96	30 - 40	NA	0.185	27	25	1680	Constant	Ctmax	1	217	48.1063	0.797771	160	47.6233	1.13951	146	Onset spasms	Depository - calculated in excel	Yilmaz, A	Remarkable insensitivity of acorn ant morphology to temperature decouples the evolution of physiological tolerance from body size under urban heat islands	Journal of Thermal Biology	2019	https://www.sciencedirect.com/science/article/pii/S0306456519300300#ec-research-data	0.241481	0.00321787	17.6285	2
429	566	93	94	Hymenoptera	Temnothorax	Temnothorax	curvispinosus	Temnothorax curvispinosus	Terrestrial	Laboratory	Holo	Early life	Adult	within	Female	35.96	30 - 40	NA	0.185	29	27	1680	Constant	Ctmax	1	217	48.15	0.884528	160	48.1063	0.797771	160	Onset spasms	Depository - calculated in excel	Yilmaz, A	Remarkable insensitivity of acorn ant morphology to temperature decouples the evolution of physiological tolerance from body size under urban heat islands	Journal of Thermal Biology	2019	https://www.sciencedirect.com/science/article/pii/S0306456519300300#ec-research-data	0.021875	0.00221692	21.2386	2
430	566	94	94	Hymenoptera	Temnothorax	Temnothorax	curvispinosus	Temnothorax curvispinosus	Terrestrial	Laboratory	Holo	Early life	Adult	within	Female	41.49	40 - 50	NA	0.185	23	21	1680	Constant	Ctmax	1	218	47.0719	0.780553	167	46.9351	0.798169	185	Onset spasms	Depository - calculated in excel	Yilmaz, A	Remarkable insensitivity of acorn ant morphology to temperature decouples the evolution of physiological tolerance from body size under urban heat islands	Journal of Thermal Biology	2019	https://www.sciencedirect.com/science/article/pii/S0306456519300300#ec-research-data	0.0683606	0.00177298	23.7491	2
431	566	94	94	Hymenoptera	Temnothorax	Temnothorax	curvispinosus	Temnothorax curvispinosus	Terrestrial	Laboratory	Holo	Early life	Adult	within	Female	41.49	40 - 50	NA	0.185	25	23	1680	Constant	Ctmax	1	218	47.3646	0.657136	192	47.0719	0.780553	167	Onset spasms	Depository - calculated in excel	Yilmaz, A	Remarkable insensitivity of acorn ant morphology to temperature decouples the evolution of physiological tolerance from body size under urban heat islands	Journal of Thermal Biology	2019	https://www.sciencedirect.com/science/article/pii/S0306456519300300#ec-research-data	0.146364	0.00147435	26.0435	2
432	566	94	94	Hymenoptera	Temnothorax	Temnothorax	curvispinosus	Temnothorax curvispinosus	Terrestrial	Laboratory	Holo	Early life	Adult	within	Female	41.49	40 - 50	NA	0.185	27	25	1680	Constant	Ctmax	1	218	47.658	0.690071	193	47.3646	0.657136	192	Onset spasms	Depository - calculated in excel	Yilmaz, A	Remarkable insensitivity of acorn ant morphology to temperature decouples the evolution of physiological tolerance from body size under urban heat islands	Journal of Thermal Biology	2019	https://www.sciencedirect.com/science/article/pii/S0306456519300300#ec-research-data	0.146724	0.00117911	29.1221	2
433	566	94	94	Hymenoptera	Temnothorax	Temnothorax	curvispinosus	Temnothorax curvispinosus	Terrestrial	Laboratory	Holo	Early life	Adult	within	Female	41.49	40 - 50	NA	0.185	29	27	1680	Constant	Ctmax	1	218	47.6077	0.80674	181	47.658	0.690071	193	Onset spasms	Depository - calculated in excel	Yilmaz, A	Remarkable insensitivity of acorn ant morphology to temperature decouples the evolution of physiological tolerance from body size under urban heat islands	Journal of Thermal Biology	2019	https://www.sciencedirect.com/science/article/pii/S0306456519300300#ec-research-data	-0.0251481	0.00151577	25.6852	2
434	566	95	94	Hymenoptera	Temnothorax	Temnothorax	curvispinosus	Temnothorax curvispinosus	Terrestrial	Laboratory	Holo	Early life	Adult	within	Female	39.1	30 - 40	NA	0.185	23	21	1680	Constant	Ctmax	1	219	46.875	1.2989	176	46.7473	0.893109	182	Onset spasms	Depository - calculated in excel	Yilmaz, A	Remarkable insensitivity of acorn ant morphology to temperature decouples the evolution of physiological tolerance from body size under urban heat islands	Journal of Thermal Biology	2019	https://www.sciencedirect.com/science/article/pii/S0306456519300300#ec-research-data	0.0638736	0.00349218	16.922	2
435	566	95	94	Hymenoptera	Temnothorax	Temnothorax	curvispinosus	Temnothorax curvispinosus	Terrestrial	Laboratory	Holo	Early life	Adult	within	Female	39.1	30 - 40	NA	0.185	25	23	1680	Constant	Ctmax	1	219	47.3588	0.73425	170	46.875	1.2989	176	Onset spasms	Depository - calculated in excel	Yilmaz, A	Remarkable insensitivity of acorn ant morphology to temperature decouples the evolution of physiological tolerance from body size under urban heat islands	Journal of Thermal Biology	2019	https://www.sciencedirect.com/science/article/pii/S0306456519300300#ec-research-data	0.241912	0.00318934	17.7072	2
436	566	95	94	Hymenoptera	Temnothorax	Temnothorax	curvispinosus	Temnothorax curvispinosus	Terrestrial	Laboratory	Holo	Early life	Adult	within	Female	39.1	30 - 40	NA	0.185	27	25	1680	Constant	Ctmax	1	219	47.3193	0.572492	166	47.3588	0.73425	170	Onset spasms	Depository - calculated in excel	Yilmaz, A	Remarkable insensitivity of acorn ant morphology to temperature decouples the evolution of physiological tolerance from body size under urban heat islands	Journal of Thermal Biology	2019	https://www.sciencedirect.com/science/article/pii/S0306456519300300#ec-research-data	-0.0197732	0.00128642	27.881	2
437	566	95	94	Hymenoptera	Temnothorax	Temnothorax	curvispinosus	Temnothorax curvispinosus	Terrestrial	Laboratory	Holo	Early life	Adult	within	Female	39.1	30 - 40	NA	0.185	29	27	1680	Constant	Ctmax	1	219	47.441	0.765218	161	47.3193	0.572492	166	Onset spasms	Depository - calculated in excel	Yilmaz, A	Remarkable insensitivity of acorn ant morphology to temperature decouples the evolution of physiological tolerance from body size under urban heat islands	Journal of Thermal Biology	2019	https://www.sciencedirect.com/science/article/pii/S0306456519300300#ec-research-data	0.0608583	0.00140285	26.699	2
438	566	93	94	Hymenoptera	Temnothorax	Temnothorax	curvispinosus	Temnothorax curvispinosus	Terrestrial	Laboratory	Holo	Early life	Adult	within	Female	35.96	30 - 40	NA	0.185	21	23	1680	Constant	Ctmin	1	220	4.79375	1.35097	160	5.36517	1.44829	178	Onset spasms	Depository - calculated in excel	Yilmaz, A	Remarkable insensitivity of acorn ant morphology to temperature decouples the evolution of physiological tolerance from body size under urban heat islands	Journal of Thermal Biology	2019	https://www.sciencedirect.com/science/article/pii/S0306456519300300#ec-research-data	0.285709	0.00579773	13.1332	-2
439	566	93	94	Hymenoptera	Temnothorax	Temnothorax	curvispinosus	Temnothorax curvispinosus	Terrestrial	Laboratory	Holo	Early life	Adult	within	Female	35.96	30 - 40	NA	0.185	23	25	1680	Constant	Ctmin	1	220	5.36517	1.44829	178	5.76224	1.04786	143	Onset spasms	Depository - calculated in excel	Yilmaz, A	Remarkable insensitivity of acorn ant morphology to temperature decouples the evolution of physiological tolerance from body size under urban heat islands	Journal of Thermal Biology	2019	https://www.sciencedirect.com/science/article/pii/S0306456519300300#ec-research-data	0.198535	0.00486556	14.3362	-2
440	566	93	94	Hymenoptera	Temnothorax	Temnothorax	curvispinosus	Temnothorax curvispinosus	Terrestrial	Laboratory	Holo	Early life	Adult	within	Female	35.96	30 - 40	NA	0.185	25	27	1680	Constant	Ctmin	1	220	5.76224	1.04786	143	7.74214	1.67715	159	Onset spasms	Depository - calculated in excel	Yilmaz, A	Remarkable insensitivity of acorn ant morphology to temperature decouples the evolution of physiological tolerance from body size under urban heat islands	Journal of Thermal Biology	2019	https://www.sciencedirect.com/science/article/pii/S0306456519300300#ec-research-data	0.98995	0.00634227	12.5568	-2
441	566	93	94	Hymenoptera	Temnothorax	Temnothorax	curvispinosus	Temnothorax curvispinosus	Terrestrial	Laboratory	Holo	Early life	Adult	within	Female	35.96	30 - 40	NA	0.185	27	29	1680	Constant	Ctmin	1	220	7.74214	1.67715	159	8.78808	1.81699	151	Onset spasms	Depository - calculated in excel	Yilmaz, A	Remarkable insensitivity of acorn ant morphology to temperature decouples the evolution of physiological tolerance from body size under urban heat islands	Journal of Thermal Biology	2019	https://www.sciencedirect.com/science/article/pii/S0306456519300300#ec-research-data	0.522971	0.00988868	10.0561	-2
442	566	94	94	Hymenoptera	Temnothorax	Temnothorax	curvispinosus	Temnothorax curvispinosus	Terrestrial	Laboratory	Holo	Early life	Adult	within	Female	41.49	40 - 50	NA	0.185	21	23	1680	Constant	Ctmin	1	221	3.22951	1.70062	183	3.56548	1.66916	168	Onset spasms	Depository - calculated in excel	Yilmaz, A	Remarkable insensitivity of acorn ant morphology to temperature decouples the evolution of physiological tolerance from body size under urban heat islands	Journal of Thermal Biology	2019	https://www.sciencedirect.com/science/article/pii/S0306456519300300#ec-research-data	0.167984	0.00809694	11.1132	-2
443	566	94	94	Hymenoptera	Temnothorax	Temnothorax	curvispinosus	Temnothorax curvispinosus	Terrestrial	Laboratory	Holo	Early life	Adult	within	Female	41.49	40 - 50	NA	0.185	23	25	1680	Constant	Ctmin	1	221	3.56548	1.66916	168	4.95789	1.39094	190	Onset spasms	Depository - calculated in excel	Yilmaz, A	Remarkable insensitivity of acorn ant morphology to temperature decouples the evolution of physiological tolerance from body size under urban heat islands	Journal of Thermal Biology	2019	https://www.sciencedirect.com/science/article/pii/S0306456519300300#ec-research-data	0.696209	0.00669168	12.2245	-2
444	566	94	94	Hymenoptera	Temnothorax	Temnothorax	curvispinosus	Temnothorax curvispinosus	Terrestrial	Laboratory	Holo	Early life	Adult	within	Female	41.49	40 - 50	NA	0.185	25	27	1680	Constant	Ctmin	1	221	4.95789	1.39094	190	5.10363	1.24985	193	Onset spasms	Depository - calculated in excel	Yilmaz, A	Remarkable insensitivity of acorn ant morphology to temperature decouples the evolution of physiological tolerance from body size under urban heat islands	Journal of Thermal Biology	2019	https://www.sciencedirect.com/science/article/pii/S0306456519300300#ec-research-data	0.0728661	0.00456917	14.7939	-2
445	566	94	94	Hymenoptera	Temnothorax	Temnothorax	curvispinosus	Temnothorax curvispinosus	Terrestrial	Laboratory	Holo	Early life	Adult	within	Female	41.49	40 - 50	NA	0.185	27	29	1680	Constant	Ctmin	1	221	5.10363	1.24985	193	6	1.787	182	Onset spasms	Depository - calculated in excel	Yilmaz, A	Remarkable insensitivity of acorn ant morphology to temperature decouples the evolution of physiological tolerance from body size under urban heat islands	Journal of Thermal Biology	2019	https://www.sciencedirect.com/science/article/pii/S0306456519300300#ec-research-data	0.448187	0.00640997	12.4903	-2
446	566	95	94	Hymenoptera	Temnothorax	Temnothorax	curvispinosus	Temnothorax curvispinosus	Terrestrial	Laboratory	Holo	Early life	Adult	within	Female	39.1	30 - 40	NA	0.185	21	23	1680	Constant	Ctmin	1	222	5.16667	1.73023	186	4.875	1.39233	176	Onset spasms	Depository - calculated in excel	Yilmaz, A	Remarkable insensitivity of acorn ant morphology to temperature decouples the evolution of physiological tolerance from body size under urban heat islands	Journal of Thermal Biology	2019	https://www.sciencedirect.com/science/article/pii/S0306456519300300#ec-research-data	-0.145833	0.00677743	12.147	-2
447	566	95	94	Hymenoptera	Temnothorax	Temnothorax	curvispinosus	Temnothorax curvispinosus	Terrestrial	Laboratory	Holo	Early life	Adult	within	Female	39.1	30 - 40	NA	0.185	23	25	1680	Constant	Ctmin	1	222	4.875	1.39233	176	5.3908	1.59737	174	Onset spasms	Depository - calculated in excel	Yilmaz, A	Remarkable insensitivity of acorn ant morphology to temperature decouples the evolution of physiological tolerance from body size under urban heat islands	Journal of Thermal Biology	2019	https://www.sciencedirect.com/science/article/pii/S0306456519300300#ec-research-data	0.257902	0.00641973	12.4808	-2
448	566	95	94	Hymenoptera	Temnothorax	Temnothorax	curvispinosus	Temnothorax curvispinosus	Terrestrial	Laboratory	Holo	Early life	Adult	within	Female	39.1	30 - 40	NA	0.185	25	27	1680	Constant	Ctmin	1	222	5.3908	1.59737	174	5.56548	1.49506	168	Onset spasms	Depository - calculated in excel	Yilmaz, A	Remarkable insensitivity of acorn ant morphology to temperature decouples the evolution of physiological tolerance from body size under urban heat islands	Journal of Thermal Biology	2019	https://www.sciencedirect.com/science/article/pii/S0306456519300300#ec-research-data	0.0873358	0.00699228	11.9589	-2
449	566	95	94	Hymenoptera	Temnothorax	Temnothorax	curvispinosus	Temnothorax curvispinosus	Terrestrial	Laboratory	Holo	Early life	Adult	within	Female	39.1	30 - 40	NA	0.185	27	29	1680	Constant	Ctmin	1	222	5.56548	1.49506	168	5.29747	1.39384	158	Onset spasms	Depository - calculated in excel	Yilmaz, A	Remarkable insensitivity of acorn ant morphology to temperature decouples the evolution of physiological tolerance from body size under urban heat islands	Journal of Thermal Biology	2019	https://www.sciencedirect.com/science/article/pii/S0306456519300300#ec-research-data	-0.134004	0.00640025	12.4998	-2
450	568	96	52	Hemiptera	Miridae	Eccritotarsus	catarinensis	Eccritotarsus catarinensis	Terrestrial	Laboratory	Hemi	Adult	Adult	within	Mixed	NA		NA	NA	12	20	120	Constant	Ctmin	0.35	223	1.76923	0.5322	30	3.06275	1.56334	30	Loss of clinging ability	Graph	Griffith, T	Thermal plasticity and microevolution enhance establishment success and persistence of a water hyacinth biological control agent	Entomologia Experimentalis et Applicata	2019	https://onlinelibrary.wiley.com/doi/full/10.1111/eea.12814	0.16169	0.00142045	26.5331	-8
451	568	96	52	Hemiptera	Miridae	Eccritotarsus	catarinensis	Eccritotarsus catarinensis	Terrestrial	Laboratory	Hemi	Adult	Adult	within	Mixed	NA		NA	NA	12	20	240	Constant	Ctmin	0.35	224	1.0587	0.731775	30	3.06275	1.56334	30	Loss of clinging ability	Graph	Griffith, T	Thermal plasticity and microevolution enhance establishment success and persistence of a water hyacinth biological control agent	Entomologia Experimentalis et Applicata	2019	https://onlinelibrary.wiley.com/doi/full/10.1111/eea.12814	0.250506	0.00155183	25.385	-8
452	568	96	52	Hemiptera	Miridae	Eccritotarsus	catarinensis	Eccritotarsus catarinensis	Terrestrial	Laboratory	Hemi	Adult	Adult	within	Mixed	NA		NA	NA	12	20	360	Constant	Ctmin	0.35	225	0.591093	0.964613	30	3.06275	1.56334	30	Loss of clinging ability	Graph	Griffith, T	Thermal plasticity and microevolution enhance establishment success and persistence of a water hyacinth biological control agent	Entomologia Experimentalis et Applicata	2019	https://onlinelibrary.wiley.com/doi/full/10.1111/eea.12814	0.308957	0.00175755	23.8532	-8
453	568	96	52	Hemiptera	Miridae	Eccritotarsus	catarinensis	Eccritotarsus catarinensis	Terrestrial	Laboratory	Hemi	Adult	Adult	within	Mixed	NA		NA	NA	12	20	480	Constant	Ctmin	0.35	226	1.31984	0.631988	30	3.06275	1.56334	30	Loss of clinging ability	Graph	Griffith, T	Thermal plasticity and microevolution enhance establishment success and persistence of a water hyacinth biological control agent	Entomologia Experimentalis et Applicata	2019	https://onlinelibrary.wiley.com/doi/full/10.1111/eea.12814	0.217864	0.00148095	25.9854	-8
454	568	96	52	Hemiptera	Miridae	Eccritotarsus	catarinensis	Eccritotarsus catarinensis	Terrestrial	Laboratory	Hemi	Adult	Adult	within	Mixed	NA		NA	NA	12	20	600	Constant	Ctmin	0.35	227	2.49798	1.03114	30	3.06275	1.56334	30	Loss of clinging ability	Graph	Griffith, T	Thermal plasticity and microevolution enhance establishment success and persistence of a water hyacinth biological control agent	Entomologia Experimentalis et Applicata	2019	https://onlinelibrary.wiley.com/doi/full/10.1111/eea.12814	0.0705972	0.0018267	23.3973	-8
455	570	97	50	Diptera	Drosophilidae	Drosophila	suzukii	Drosophila suzukii	Terrestrial	Laboratory	Holo	Adult	Adult	within	Male	46.04	40 - 50	NA	1.55	10	25	2	Constant	Ctmin	0.5	228	4.84475	0.412903	60	5.2757	1.04496	60	Loss of clinging ability	Graph	Enriquez, T	Cold acclimation triggers major transcriptional changes in Drosophila suzukii	BMC Genomics	2019	https://bmcgenomics.biomedcentral.com/articles/10.1186/s12864-019-5745-7	0.0287295	9.35e-05	103.41	-15
456	570	97	50	Diptera	Drosophilidae	Drosophila	suzukii	Drosophila suzukii	Terrestrial	Laboratory	Holo	Adult	Adult	within	Male	46.04	40 - 50	NA	1.55	10	25	6	Constant	Ctmin	0.5	229	4.67345	0.664526	60	5.2757	1.04496	60	Loss of clinging ability	Graph	Enriquez, T	Cold acclimation triggers major transcriptional changes in Drosophila suzukii	BMC Genomics	2019	https://bmcgenomics.biomedcentral.com/articles/10.1186/s12864-019-5745-8	0.0401499	0.000113595	93.8253	-15
457	570	97	50	Diptera	Drosophilidae	Drosophila	suzukii	Drosophila suzukii	Terrestrial	Laboratory	Holo	Adult	Adult	within	Male	46.04	40 - 50	NA	1.55	10	25	12	Constant	Ctmin	0.5	230	4.35225	0.271512	60	5.2757	1.04496	60	Loss of clinging ability	Graph	Enriquez, T	Cold acclimation triggers major transcriptional changes in Drosophila suzukii	BMC Genomics	2019	https://bmcgenomics.biomedcentral.com/articles/10.1186/s12864-019-5745-9	0.0615632	8.63e-05	107.617	-15
458	570	97	50	Diptera	Drosophilidae	Drosophila	suzukii	Drosophila suzukii	Terrestrial	Laboratory	Holo	Adult	Adult	within	Male	46.04	40 - 50	NA	1.55	10	25	24	Constant	Ctmin	0.5	231	4.1863	0.521886	60	5.2757	1.04496	60	Loss of clinging ability	Graph	Enriquez, T	Cold acclimation triggers major transcriptional changes in Drosophila suzukii	BMC Genomics	2019	https://bmcgenomics.biomedcentral.com/articles/10.1186/s12864-019-5745-10	0.0726267	0.00010106	99.4743	-15
459	570	97	50	Diptera	Drosophilidae	Drosophila	suzukii	Drosophila suzukii	Terrestrial	Laboratory	Holo	Adult	Adult	within	Male	46.04	40 - 50	NA	1.55	10	25	48	Constant	Ctmin	0.5	232	4.12206	0.578692	60	5.2757	1.04496	60	Loss of clinging ability	Graph	Enriquez, T	Cold acclimation triggers major transcriptional changes in Drosophila suzukii	BMC Genomics	2019	https://bmcgenomics.biomedcentral.com/articles/10.1186/s12864-019-5745-11	0.0769094	0.000105691	97.2706	-15
460	570	97	50	Diptera	Drosophilidae	Drosophila	suzukii	Drosophila suzukii	Terrestrial	Laboratory	Holo	Adult	Adult	within	Male	46.04	40 - 50	NA	1.55	10	25	72	Constant	Ctmin	0.5	233	3.92398	0.459323	60	5.2757	1.04496	60	Loss of clinging ability	Graph	Enriquez, T	Cold acclimation triggers major transcriptional changes in Drosophila suzukii	BMC Genomics	2019	https://bmcgenomics.biomedcentral.com/articles/10.1186/s12864-019-5745-12	0.0901142	9.65e-05	101.791	-15
461	570	97	50	Diptera	Drosophilidae	Drosophila	suzukii	Drosophila suzukii	Terrestrial	Laboratory	Holo	Adult	Adult	within	Male	46.04	40 - 50	NA	1.55	10	25	144	Constant	Ctmin	0.5	234	3.60546	0.479152	60	5.2757	1.04496	60	Loss of clinging ability	Graph	Enriquez, T	Cold acclimation triggers major transcriptional changes in Drosophila suzukii	BMC Genomics	2019	https://bmcgenomics.biomedcentral.com/articles/10.1186/s12864-019-5745-13	0.111349	9.79e-05	101.072	-15
462	570	97	50	Diptera	Drosophilidae	Drosophila	suzukii	Drosophila suzukii	Terrestrial	Laboratory	Holo	Adult	Adult	within	Male	46.04	40 - 50	NA	1.55	10	25	216	Constant	Ctmin	0.5	235	3.00321	0.235479	60	5.2757	1.04496	60	Loss of clinging ability	Graph	Enriquez, T	Cold acclimation triggers major transcriptional changes in Drosophila suzukii	BMC Genomics	2019	https://bmcgenomics.biomedcentral.com/articles/10.1186/s12864-019-5745-14	0.151499	8.5e-05	108.47	-15
463	570	97	50	Diptera	Drosophilidae	Drosophila	suzukii	Drosophila suzukii	Terrestrial	Laboratory	Holo	Adult	Adult	within	Female	46.04	40 - 50	NA	1.55	10	25	2	Constant	Ctmin	0.5	236	4.68683	0.588013	60	5.0455	0.433859	60	Loss of clinging ability	Graph	Enriquez, T	Cold acclimation triggers major transcriptional changes in Drosophila suzukii	BMC Genomics	2019	https://bmcgenomics.biomedcentral.com/articles/10.1186/s12864-019-5745-15	0.0239115	3.96e-05	159.001	-15
464	570	97	50	Diptera	Drosophilidae	Drosophila	suzukii	Drosophila suzukii	Terrestrial	Laboratory	Holo	Adult	Adult	within	Female	46.04	40 - 50	NA	1.55	10	25	6	Constant	Ctmin	0.5	237	4.4727	0.51019	60	5.0455	0.433859	60	Loss of clinging ability	Graph	Enriquez, T	Cold acclimation triggers major transcriptional changes in Drosophila suzukii	BMC Genomics	2019	https://bmcgenomics.biomedcentral.com/articles/10.1186/s12864-019-5745-16	0.038187	3.32e-05	173.489	-15
465	570	97	50	Diptera	Drosophilidae	Drosophila	suzukii	Drosophila suzukii	Terrestrial	Laboratory	Holo	Adult	Adult	within	Female	46.04	40 - 50	NA	1.55	10	25	12	Constant	Ctmin	0.5	238	4.42719	0.485975	60	5.0455	0.433859	60	Loss of clinging ability	Graph	Enriquez, T	Cold acclimation triggers major transcriptional changes in Drosophila suzukii	BMC Genomics	2019	https://bmcgenomics.biomedcentral.com/articles/10.1186/s12864-019-5745-17	0.0412206	3.14e-05	178.351	-15
466	570	97	50	Diptera	Drosophilidae	Drosophila	suzukii	Drosophila suzukii	Terrestrial	Laboratory	Holo	Adult	Adult	within	Female	46.04	40 - 50	NA	1.55	10	25	24	Constant	Ctmin	0.5	239	3.6349	0.223844	60	5.0455	0.433859	60	Loss of clinging ability	Graph	Enriquez, T	Cold acclimation triggers major transcriptional changes in Drosophila suzukii	BMC Genomics	2019	https://bmcgenomics.biomedcentral.com/articles/10.1186/s12864-019-5745-18	0.09404	1.77e-05	237.995	-15
467	570	97	50	Diptera	Drosophilidae	Drosophila	suzukii	Drosophila suzukii	Terrestrial	Laboratory	Holo	Adult	Adult	within	Female	46.04	40 - 50	NA	1.55	10	25	48	Constant	Ctmin	0.5	240	3.46092	0.50093	60	5.0455	0.433859	60	Loss of clinging ability	Graph	Enriquez, T	Cold acclimation triggers major transcriptional changes in Drosophila suzukii	BMC Genomics	2019	https://bmcgenomics.biomedcentral.com/articles/10.1186/s12864-019-5745-19	0.105639	3.25e-05	175.329	-15
468	570	97	50	Diptera	Drosophilidae	Drosophila	suzukii	Drosophila suzukii	Terrestrial	Laboratory	Holo	Adult	Adult	within	Female	46.04	40 - 50	NA	1.55	10	25	72	Constant	Ctmin	0.5	241	3.53051	0.338644	60	5.0455	0.433859	60	Loss of clinging ability	Graph	Enriquez, T	Cold acclimation triggers major transcriptional changes in Drosophila suzukii	BMC Genomics	2019	https://bmcgenomics.biomedcentral.com/articles/10.1186/s12864-019-5745-20	0.100999	2.24e-05	211.109	-15
469	570	97	50	Diptera	Drosophilidae	Drosophila	suzukii	Drosophila suzukii	Terrestrial	Laboratory	Holo	Adult	Adult	within	Female	46.04	40 - 50	NA	1.55	10	25	144	Constant	Ctmin	0.5	242	2.48929	0.324694	60	5.0455	0.433859	60	Loss of clinging ability	Graph	Enriquez, T	Cold acclimation triggers major transcriptional changes in Drosophila suzukii	BMC Genomics	2019	https://bmcgenomics.biomedcentral.com/articles/10.1186/s12864-019-5745-21	0.170414	2.18e-05	214.41	-15
470	570	97	50	Diptera	Drosophilidae	Drosophila	suzukii	Drosophila suzukii	Terrestrial	Laboratory	Holo	Adult	Adult	within	Female	46.04	40 - 50	NA	1.55	10	25	216	Constant	Ctmin	0.5	243	3.08084	0.28997	60	5.0455	0.433859	60	Loss of clinging ability	Graph	Enriquez, T	Cold acclimation triggers major transcriptional changes in Drosophila suzukii	BMC Genomics	2019	https://bmcgenomics.biomedcentral.com/articles/10.1186/s12864-019-5745-22	0.130978	2.02e-05	222.654	-15
471	577	98	18	Coleoptera	Chrysomelidae	Cephaloleia	belti	Cephaloleia belti	Terrestrial	Field	Holo	Adult	Adult	within	Mixed	10.43	2020-10-01	NA	NA	20	15	120	Constant	Ctmax	1.5	244	43.8048	0.786433	21	43.5	1.1463	21	Onset spasms	Depository - calculated in excel	Garcia-robledo, C	Low quality diet and challenging temperatures a ff ect vital rates , but not thermal tolerance in a tropical insect expanding its diet to an exotic plant	Journal of Thermal Biology	2018	https://www.sciencedirect.com/science/article/pii/S0306456518300676	0.0609524	0.00368091	16.4825	5
472	577	98	18	Coleoptera	Chrysomelidae	Cephaloleia	belti	Cephaloleia belti	Terrestrial	Field	Holo	Adult	Adult	within	Mixed	10.43	2020-10-01	NA	NA	25	20	120	Constant	Ctmax	1.5	244	44.02	1.04961	20	43.8048	0.786433	21	Onset spasms	Depository - calculated in excel	Garcia-robledo, C	Low quality diet and challenging temperatures a ff ect vital rates , but not thermal tolerance in a tropical insect expanding its diet to an exotic plant	Journal of Thermal Biology	2018	https://www.sciencedirect.com/science/article/pii/S0306456518300676	0.0430476	0.00338142	17.1969	5
473	577	98	18	Coleoptera	Chrysomelidae	Cephaloleia	belti	Cephaloleia belti	Terrestrial	Field	Holo	Adult	Adult	within	Mixed	10.43	2020-10-01	NA	NA	30	25	120	Constant	Ctmax	1.5	244	44.2067	0.975754	15	44.02	1.04961	20	Onset spasms	Depository - calculated in excel	Garcia-robledo, C	Low quality diet and challenging temperatures a ff ect vital rates , but not thermal tolerance in a tropical insect expanding its diet to an exotic plant	Journal of Thermal Biology	2018	https://www.sciencedirect.com/science/article/pii/S0306456518300676	0.0373333	0.00474229	14.5213	5
474	577	98	18	Coleoptera	Chrysomelidae	Cephaloleia	belti	Cephaloleia belti	Terrestrial	Field	Holo	Adult	Adult	within	Mixed	10.43	2020-10-01	NA	NA	20	15	240	Constant	Ctmax	1.5	245	43.8471	1.20474	17	43.4941	1.11606	17	Onset spasms	Depository - calculated in excel	Garcia-robledo, C	Low quality diet and challenging temperatures a ff ect vital rates , but not thermal tolerance in a tropical insect expanding its diet to an exotic plant	Journal of Thermal Biology	2018	https://www.sciencedirect.com/science/article/pii/S0306456518300676	0.0705882	0.00634585	12.5532	5
475	577	98	18	Coleoptera	Chrysomelidae	Cephaloleia	belti	Cephaloleia belti	Terrestrial	Field	Holo	Adult	Adult	within	Mixed	10.43	2020-10-01	NA	NA	25	20	240	Constant	Ctmax	1.5	245	43.4875	1.54612	16	43.8471	1.20474	17	Onset spasms	Depository - calculated in excel	Garcia-robledo, C	Low quality diet and challenging temperatures a ff ect vital rates , but not thermal tolerance in a tropical insect expanding its diet to an exotic plant	Journal of Thermal Biology	2018	https://www.sciencedirect.com/science/article/pii/S0306456518300676	-0.0719118	0.0093913	10.319	5
476	577	98	18	Coleoptera	Chrysomelidae	Cephaloleia	belti	Cephaloleia belti	Terrestrial	Field	Holo	Adult	Adult	within	Mixed	10.43	2020-10-01	NA	NA	30	25	240	Constant	Ctmax	1.5	245	43.7364	1.10025	11	43.4875	1.54612	16	Onset spasms	Depository - calculated in excel	Garcia-robledo, C	Low quality diet and challenging temperatures a ff ect vital rates , but not thermal tolerance in a tropical insect expanding its diet to an exotic plant	Journal of Thermal Biology	2018	https://www.sciencedirect.com/science/article/pii/S0306456518300676	0.0497727	0.0103782	9.81608	5
477	581	99	40	Diptera	Drosophilidae	Drosophila	melanogaster	Drosophila melanogaster	Terrestrial	Laboratory	Holo	Early life	Adult	within	Female	NA		NA	0.95	15	25	NA	Constant	Ctmin	1	246	3.05455	1.74545	16	7.11818	1.85455	16	Loss of righting ability	Graph	Andersen, M	Central nervous system shutdown underlies acute cold tolerance in tropical and temperate Drosophila species	Journal of Experimental Biology	2018	https://jeb.biologists.org/content/221/12/jeb179598	0.406364	0.00405372	15.7063	-10
478	612	100	98	Hemiptera	Corixidae	Trichocorixa	verticalis	Trichocorixa verticalis	Aquatic	Field	Hemi	Adult	Adult	within	Mixed	37.03	30 - 40	3.46	3.46	15	10	72	Constant	Ctmax	1	247	44.0936	2.63806	5	41.3034	4.35489	5	Loss of activity	Graph	Coccia, C	Does Ecophysiology Determine Invasion Success? A Comparison between the Invasive Boatman Trichocorixa verticalis verticalis and the Native Sigara lateralis (Hemiptera, Corixidae) in South-West Spain	PLoS ONE	2013	https://journals.plos.org/plosone/article?id=10.1371/journal.pone.0063105	0.558052	0.207395	2.19584	5
479	612	100	98	Hemiptera	Corixidae	Trichocorixa	verticalis	Trichocorixa verticalis	Aquatic	Field	Hemi	Adult	Adult	within	Mixed	37.03	30 - 40	3.46	3.46	25	15	72	Constant	Ctmax	1	247	44.8614	1.38184	5	44.0936	2.63806	5	Loss of activity	Graph	Coccia, C	Does Ecophysiology Determine Invasion Success? A Comparison between the Invasive Boatman Trichocorixa verticalis verticalis and the Native Sigara lateralis (Hemiptera, Corixidae) in South-West Spain	PLoS ONE	2013	https://journals.plos.org/plosone/article?id=10.1371/journal.pone.0063105	0.076779	0.0177377	7.50848	10
480	612	100	98	Hemiptera	Corixidae	Trichocorixa	verticalis	Trichocorixa verticalis	Aquatic	Field	Hemi	Adult	Adult	within	Mixed	37.03	30 - 40	3.46	3.46	10	15	72	Constant	Ctmin	1	248	-6.44068	4.54793	5	-3.9548	1.93708	5	Loss of activity	Graph	Coccia, C	Does Ecophysiology Determine Invasion Success? A Comparison between the Invasive Boatman Trichocorixa verticalis verticalis and the Native Sigara lateralis (Hemiptera, Corixidae) in South-West Spain	PLoS ONE	2013	https://journals.plos.org/plosone/article?id=10.1371/journal.pone.0063105	0.497175	0.195488	2.26173	-5
481	612	100	98	Hemiptera	Corixidae	Trichocorixa	verticalis	Trichocorixa verticalis	Aquatic	Field	Hemi	Adult	Adult	within	Mixed	37.03	30 - 40	3.46	3.46	15	25	72	Constant	Ctmin	1	248	-3.9548	1.93708	5	-5.42373	1.2212	5	Loss of activity	Graph	Coccia, C	Does Ecophysiology Determine Invasion Success? A Comparison between the Invasive Boatman Trichocorixa verticalis verticalis and the Native Sigara lateralis (Hemiptera, Corixidae) in South-West Spain	PLoS ONE	2013	https://journals.plos.org/plosone/article?id=10.1371/journal.pone.0063105	-0.146893	0.0104873	9.76492	-10
482	612	101	91	Hemiptera	Corixidae	Sigara	lateralis	Sigara lateralis	Aquatic	Field	Hemi	Adult	Adult	within	Mixed	37.03	30 - 40	5.35	5.35	15	10	72	Constant	Ctmax	1	249	45.5945	1.01239	5	45.4764	2.55299	5	Loss of activity	Graph	Coccia, C	Does Ecophysiology Determine Invasion Success? A Comparison between the Invasive Boatman Trichocorixa verticalis verticalis and the Native Sigara lateralis (Hemiptera, Corixidae) in South-West Spain	PLoS ONE	2013	https://journals.plos.org/plosone/article?id=10.1371/journal.pone.0063105	0.023622	0.0603416	4.07091	5
483	612	101	91	Hemiptera	Corixidae	Sigara	lateralis	Sigara lateralis	Aquatic	Field	Hemi	Adult	Adult	within	Mixed	37.03	30 - 40	5.35	5.35	25	15	72	Constant	Ctmax	1	249	44.7874	44.7874	5	45.5945	1.01239	5	Loss of activity	Graph	Coccia, C	Does Ecophysiology Determine Invasion Success? A Comparison between the Invasive Boatman Trichocorixa verticalis verticalis and the Native Sigara lateralis (Hemiptera, Corixidae) in South-West Spain	PLoS ONE	2013	https://journals.plos.org/plosone/article?id=10.1371/journal.pone.0063105	-0.0807087	4.01387	0.499135	10
484	612	101	91	Hemiptera	Corixidae	Sigara	lateralis	Sigara lateralis	Aquatic	Field	Hemi	Adult	Adult	within	Mixed	37.03	30 - 40	5.35	5.35	10	15	72	Constant	Ctmin	1	250	-7.23164	2.94774	5	-6.51601	2.14764	5	Loss of activity	Graph	Coccia, C	Does Ecophysiology Determine Invasion Success? A Comparison between the Invasive Boatman Trichocorixa verticalis verticalis and the Native Sigara lateralis (Hemiptera, Corixidae) in South-West Spain	PLoS ONE	2013	https://journals.plos.org/plosone/article?id=10.1371/journal.pone.0063105	0.143126	0.106412	3.06553	-5
485	612	101	91	Hemiptera	Corixidae	Sigara	lateralis	Sigara lateralis	Aquatic	Field	Hemi	Adult	Adult	within	Mixed	37.03	30 - 40	5.35	5.35	15	25	72	Constant	Ctmin	1	250	-6.51601	2.14764	5	-6.83616	1.43176	5	Loss of activity	Graph	Coccia, C	Does Ecophysiology Determine Invasion Success? A Comparison between the Invasive Boatman Trichocorixa verticalis verticalis and the Native Sigara lateralis (Hemiptera, Corixidae) in South-West Spain	PLoS ONE	2013	https://journals.plos.org/plosone/article?id=10.1371/journal.pone.0063105	-0.0320151	0.0133245	8.66311	-10
486	641	102	1	Coleoptera	Dytiscidae	Agabus	brunneus	Agabus brunneus	Aquatic	Field	Holo	Adult	Adult	within	Mixed	36.34	30 - 40	41.65	41.65	20.5	14.5	168	Constant	Ctmax	1	251	46.3472	1.14193	10	46.0159	0.864404	10	Loss of activity	Graph	Calosi, P	Thermal tolerance and geographical range size in the Agabus brunneus group of European diving beetles (Coleoptera: Dytiscidae)	Journal of Biogeography	2008	https://onlinelibrary.wiley.com/doi/full/10.1111/j.1365-2699.2007.01787.x	0.0552128	0.0056978	13.2479	6
487	641	103	2	Coleoptera	Dytiscidae	Agabus	didymus	Agabus didymus	Aquatic	Field	Holo	Adult	Adult	within	Mixed	38.19	30 - 40	38.95	38.95	20.5	14.5	168	Constant	Ctmax	1	252	44.75	1.05556	16	44.3759	1.2574	16	Loss of activity	Graph	Calosi, P	Thermal tolerance and geographical range size in the Agabus brunneus group of European diving beetles (Coleoptera: Dytiscidae)	Journal of Biogeography	2008	https://onlinelibrary.wiley.com/doi/full/10.1111/j.1365-2699.2007.01787.x	0.0623576	0.00467927	14.6188	6
488	641	104	3	Coleoptera	Dytiscidae	Agabus	ramblae	Agabus ramblae	Aquatic	Field	Holo	Adult	Adult	within	Mixed	37.51	30 - 40	34.76	34.76	20.5	14.5	168	Constant	Ctmax	1	253	44.5556	0.57735	12	45.0319	0.568144	12	Loss of activity	Graph	Calosi, P	Thermal tolerance and geographical range size in the Agabus brunneus group of European diving beetles (Coleoptera: Dytiscidae)	Journal of Biogeography	2008	https://onlinelibrary.wiley.com/doi/full/10.1111/j.1365-2699.2007.01787.x	-0.0793892	0.0015188	25.6596	6
489	641	105	4	Coleoptera	Dytiscidae	Agabus	rufulus	Agabus rufulus	Aquatic	Field	Holo	Adult	Adult	within	Mixed	40.45	40 - 50	42.74	42.74	20.5	14.5	168	Constant	Ctmax	1	254	43.1528	1.09801	10	44.2528	0.691523	10	Loss of activity	Graph	Calosi, P	Thermal tolerance and geographical range size in the Agabus brunneus group of European diving beetles (Coleoptera: Dytiscidae)	Journal of Biogeography	2008	https://onlinelibrary.wiley.com/doi/full/10.1111/j.1365-2699.2007.01787.x	-0.183345	0.00467733	14.6218	6
490	641	102	1	Coleoptera	Dytiscidae	Agabus	brunneus	Agabus brunneus	Aquatic	Field	Holo	Adult	Adult	within	Mixed	36.34	30 - 40	41.65	41.65	14.5	20.5	168	Constant	Ctmin	1	255	-8.52771	1.96595	10	-7.96629	1.43854	10	Death	Graph	Calosi, P	Thermal tolerance and geographical range size in the Agabus brunneus group of European diving beetles (Coleoptera: Dytiscidae)	Journal of Biogeography	2008	https://onlinelibrary.wiley.com/doi/full/10.1111/j.1365-2699.2007.01787.x	0.0935698	0.0164842	7.78871	-6
491	641	103	2	Coleoptera	Dytiscidae	Agabus	didymus	Agabus didymus	Aquatic	Field	Holo	Adult	Adult	within	Mixed	38.19	30 - 40	38.95	38.95	14.5	20.5	168	Constant	Ctmin	1	256	-8.94699	1.45587	15	-9.23371	1.87992	15	Death	Graph	Calosi, P	Thermal tolerance and geographical range size in the Agabus brunneus group of European diving beetles (Coleoptera: Dytiscidae)	Journal of Biogeography	2008	https://onlinelibrary.wiley.com/doi/full/10.1111/j.1365-2699.2007.01787.x	-0.0477867	0.0104697	9.7731	-6
492	641	104	3	Coleoptera	Dytiscidae	Agabus	ramblae	Agabus ramblae	Aquatic	Field	Holo	Adult	Adult	within	Mixed	37.51	30 - 40	34.76	34.76	14.5	20.5	168	Constant	Ctmin	1	257	-6.77831	2.00334	12	-6.15955	1.26109	12	Death	Graph	Calosi, P	Thermal tolerance and geographical range size in the Agabus brunneus group of European diving beetles (Coleoptera: Dytiscidae)	Journal of Biogeography	2008	https://onlinelibrary.wiley.com/doi/full/10.1111/j.1365-2699.2007.01787.x	0.103127	0.0129715	8.7802	-6
493	641	105	4	Coleoptera	Dytiscidae	Agabus	rufulus	Agabus rufulus	Aquatic	Field	Holo	Adult	Adult	within	Mixed	40.45	40 - 50	42.74	42.74	14.5	20.5	168	Constant	Ctmin	1	258	-7.96386	1.43854	11	-7.5618	1.47571	11	Death	Graph	Calosi, P	Thermal tolerance and geographical range size in the Agabus brunneus group of European diving beetles (Coleoptera: Dytiscidae)	Journal of Biogeography	2008	https://onlinelibrary.wiley.com/doi/full/10.1111/j.1365-2699.2007.01787.x	0.0670096	0.010725	9.65608	-6
494	735	106	71	Ephemeroptera	Teloganodidae	Lestagella	penicillata	Lestagella penicillata	Aquatic	Field	Hemi	Early life	Early life	within	Unknown	33.98	10	NA	NA	15	10	96	Constant	Ctmax	0.34	259	34.3434	1.24179	30	32.9245	2.17263	30	No response to stimulus	Graph	Dallas, H	Temporal thermal refugia and seasonal variation in upper thermal limits of two species of riverine invertebrates: the amphipod, Paramelita nigroculus, and the mayfly, Lestagella penicillata	Aquatic Ecology	2018	https://link.springer.com/article/10.1007/s10452-018-9667-2	0.283774	0.00834982	10.9436	5
495	735	106	71	Ephemeroptera	Teloganodidae	Lestagella	penicillata	Lestagella penicillata	Aquatic	Field	Hemi	Early life	Early life	within	Unknown	33.98	10	NA	NA	18	15	96	Constant	Ctmax	0.34	259	33.4491	2.00531	30	34.3434	1.24179	30	No response to stimulus	Graph	Dallas, H	Temporal thermal refugia and seasonal variation in upper thermal limits of two species of riverine invertebrates: the amphipod, Paramelita nigroculus, and the mayfly, Lestagella penicillata	Aquatic Ecology	2018	https://link.springer.com/article/10.1007/s10452-018-9667-2	-0.298113	0.0206048	6.96652	3
496	735	106	71	Ephemeroptera	Teloganodidae	Lestagella	penicillata	Lestagella penicillata	Aquatic	Field	Hemi	Early life	Early life	within	Unknown	33.98	10	NA	NA	21	18	96	Constant	Ctmax	0.34	259	33.6566	2.7314	30	33.4491	2.00531	30	No response to stimulus	Graph	Dallas, H	Temporal thermal refugia and seasonal variation in upper thermal limits of two species of riverine invertebrates: the amphipod, Paramelita nigroculus, and the mayfly, Lestagella penicillata	Aquatic Ecology	2018	https://link.springer.com/article/10.1007/s10452-018-9667-2	0.0691824	0.0425252	4.84928	3
497	735	106	71	Ephemeroptera	Teloganodidae	Lestagella	penicillata	Lestagella penicillata	Aquatic	Field	Hemi	Early life	Early life	within	Unknown	33.98	10	NA	NA	24	21	96	Constant	Ctmax	0.34	259	34.2642	2.62413	30	33.6566	2.7314	30	No response to stimulus	Graph	Dallas, H	Temporal thermal refugia and seasonal variation in upper thermal limits of two species of riverine invertebrates: the amphipod, Paramelita nigroculus, and the mayfly, Lestagella penicillata	Aquatic Ecology	2018	https://link.springer.com/article/10.1007/s10452-018-9667-2	0.202516	0.0531356	4.33818	3
498	744	107	58	Coleoptera	Coccinellidae	Eriopis	chilensis	Eriopis chilensis	Terrestrial	Laboratory	Holo	Adult	Adult	within	Unknown	33.45	10	NA	12.52	15	9	336	Constant	Ctmax	0.1	260	43.5944	1.82713	12	42.2425	1.08925	12	Loss of righting ability	Graph	Boher, F	Does thermal physiology explain the ecological and evolutionary success of invasive species? Lessons from ladybird beetles	Aegyptus	2018	http://evolutionary-ecology.com/abstracts/v19/3144.html	0.225315	0.0104743	9.77098	6
499	744	107	58	Coleoptera	Coccinellidae	Eriopis	chilensis	Eriopis chilensis	Terrestrial	Laboratory	Holo	Adult	Adult	within	Unknown	33.45	10	NA	12.52	26	15	336	Constant	Ctmax	0.1	260	44.171	2.07309	12	43.5944	1.82713	12	Loss of righting ability	Graph	Boher, F	Does thermal physiology explain the ecological and evolutionary success of invasive species? Lessons from ladybird beetles	Aegyptus	2018	http://evolutionary-ecology.com/abstracts/v19/3144.html	0.0524128	0.00525904	13.7894	11
500	744	108	64	Coleoptera	Coccinellidae	Harmonia	axyridis	Harmonia axyridis	Terrestrial	Laboratory	Holo	Adult	Adult	within	Unknown	33.45	10	NA	41.48	15	9	336	Constant	Ctmax	0.1	261	39.5388	1.89741	12	39.7972	1.96768	12	Loss of righting ability	Graph	Boher, F	Does thermal physiology explain the ecological and evolutionary success of invasive species? Lessons from ladybird beetles	Aegyptus	2018	http://evolutionary-ecology.com/abstracts/v19/3144.html	-0.0430749	0.0172961	7.60372	6
501	744	108	64	Coleoptera	Coccinellidae	Harmonia	axyridis	Harmonia axyridis	Terrestrial	Laboratory	Holo	Adult	Adult	within	Unknown	33.45	10	NA	41.48	26	15	336	Constant	Ctmax	0.1	261	39.7773	2.07309	12	39.5388	1.89741	12	Loss of righting ability	Graph	Boher, F	Does thermal physiology explain the ecological and evolutionary success of invasive species? Lessons from ladybird beetles	Aegyptus	2018	http://evolutionary-ecology.com/abstracts/v19/3144.html	0.0216881	0.0054393	13.559	11
502	744	109	66	Coleoptera	Coccinellidae	Hippodamia	variegata	Hippodamia variegata	Terrestrial	Laboratory	Holo	Adult	Adult	within	Unknown	33.45	10	NA	17	15	9	336	Constant	Ctmax	0.1	262	42.4811	1.68658	12	42.8986	1.5109	12	Loss of righting ability	Graph	Boher, F	Does thermal physiology explain the ecological and evolutionary success of invasive species? Lessons from ladybird beetles	Aegyptus	2018	http://evolutionary-ecology.com/abstracts/v19/3144.html	-0.0695825	0.0118689	9.17898	6
503	744	109	66	Coleoptera	Coccinellidae	Hippodamia	variegata	Hippodamia variegata	Terrestrial	Laboratory	Holo	Adult	Adult	within	Unknown	33.45	10	NA	17	26	15	336	Constant	Ctmax	0.1	262	42.2823	1.19466	12	42.4811	1.68658	12	Loss of righting ability	Graph	Boher, F	Does thermal physiology explain the ecological and evolutionary success of invasive species? Lessons from ladybird beetles	Aegyptus	2018	http://evolutionary-ecology.com/abstracts/v19/3144.html	-0.0180734	0.002942	18.4365	11
504	744	107	58	Coleoptera	Coccinellidae	Eriopis	chilensis	Eriopis chilensis	Terrestrial	Laboratory	Holo	Adult	Adult	within	Unknown	33.45	10	NA	12.52	9	15	336	Constant	Ctmin	0.1	263	2.02817	1.394	12	2.32596	1.40823	12	Loss of righting ability	Graph	Boher, F	Does thermal physiology explain the ecological and evolutionary success of invasive species? Lessons from ladybird beetles	Aegyptus	2018	http://evolutionary-ecology.com/abstracts/v19/3144.html	0.0496311	0.00908879	10.4893	-6
505	744	107	58	Coleoptera	Coccinellidae	Eriopis	chilensis	Eriopis chilensis	Terrestrial	Laboratory	Holo	Adult	Adult	within	Unknown	33.45	10	NA	12.52	15	26	336	Constant	Ctmin	0.1	263	2.32596	1.40823	12	2.3501	0.62588	12	Loss of righting ability	Graph	Boher, F	Does thermal physiology explain the ecological and evolutionary success of invasive species? Lessons from ladybird beetles	Aegyptus	2018	http://evolutionary-ecology.com/abstracts/v19/3144.html	0.00219499	0.00163556	24.7267	-11
506	744	108	64	Coleoptera	Coccinellidae	Harmonia	axyridis	Harmonia axyridis	Terrestrial	Laboratory	Holo	Adult	Adult	within	Unknown	33.45	10	NA	41.48	9	15	336	Constant	Ctmin	0.1	264	1.45674	1.35133	12	1.62575	1.394	12	Loss of righting ability	Graph	Boher, F	Does thermal physiology explain the ecological and evolutionary success of invasive species? Lessons from ladybird beetles	Aegyptus	2018	http://evolutionary-ecology.com/abstracts/v19/3144.html	0.028169	0.00872534	10.7055	-6
507	744	108	64	Coleoptera	Coccinellidae	Harmonia	axyridis	Harmonia axyridis	Terrestrial	Laboratory	Holo	Adult	Adult	within	Unknown	33.45	10	NA	41.48	15	26	336	Constant	Ctmin	0.1	264	1.62575	1.394	12	1.6499	1.33711	12	Loss of righting ability	Graph	Boher, F	Does thermal physiology explain the ecological and evolutionary success of invasive species? Lessons from ladybird beetles	Aegyptus	2018	http://evolutionary-ecology.com/abstracts/v19/3144.html	0.00219499	0.00256963	19.7272	-11
508	744	109	66	Coleoptera	Coccinellidae	Hippodamia	variegata	Hippodamia variegata	Terrestrial	Laboratory	Holo	Adult	Adult	within	Unknown	33.45	10	NA	17	9	15	336	Constant	Ctmin	0.1	265	2.3501	1.37978	12	2.38229	1.03839	12	Loss of righting ability	Graph	Boher, F	Does thermal physiology explain the ecological and evolutionary success of invasive species? Lessons from ladybird beetles	Aegyptus	2018	http://evolutionary-ecology.com/abstracts/v19/3144.html	0.00536553	0.00690289	12.0361	-6
509	744	109	66	Coleoptera	Coccinellidae	Hippodamia	variegata	Hippodamia variegata	Terrestrial	Laboratory	Holo	Adult	Adult	within	Unknown	33.45	10	NA	17	15	26	336	Constant	Ctmin	0.1	265	2.38229	1.03839	12	2.53521	1.20909	12	Loss of righting ability	Graph	Boher, F	Does thermal physiology explain the ecological and evolutionary success of invasive species? Lessons from ladybird beetles	Aegyptus	2018	http://evolutionary-ecology.com/abstracts/v19/3144.html	0.0139016	0.00174941	23.9086	-11
510	772	110	29	Diptera	Ceratopogonidae	Culicoides	imicola	Culicoides imicola	Terrestrial	Field	Holo	Adult	Adult	within	Female	25.65	10	NA	NA	24	19	72	Constant	Ctmax	0.06	266	41.5	1.44677	14	41.2267	1.42183	14	No response to stimulus	Graph	Verhoef, F	Thermal limits of two biting midges, Culicoides imicola Kieffer and C. bolitinos Meiswinkel (Diptera: Ceratopogonidae)	Parasites and Vectors	2014	https://parasitesandvectors.biomedcentral.com/articles/10.1186/1756-3305-7-384	0.0546667	0.0117564	9.22278	5
511	772	110	29	Diptera	Ceratopogonidae	Culicoides	imicola	Culicoides imicola	Terrestrial	Field	Holo	Adult	Adult	within	Female	25.65	10	NA	NA	29	24	72	Constant	Ctmax	0.06	266	42.86	1.42183	14	41.5	1.44677	14	No response to stimulus	Graph	Verhoef, F	Thermal limits of two biting midges, Culicoides imicola Kieffer and C. bolitinos Meiswinkel (Diptera: Ceratopogonidae)	Parasites and Vectors	2014	https://parasitesandvectors.biomedcentral.com/articles/10.1186/1756-3305-7-384	0.272	0.0117564	9.22278	5
512	772	110	29	Diptera	Ceratopogonidae	Culicoides	imicola	Culicoides imicola	Terrestrial	Field	Holo	Adult	Adult	within	Female	25.65	10	NA	NA	19	24	72	Constant	Ctmin	0.06	267	0.567039	1.63044	14	1.57263	1.69315	14	No response to stimulus	Graph	Verhoef, F	Thermal limits of two biting midges, Culicoides imicola Kieffer and C. bolitinos Meiswinkel (Diptera: Ceratopogonidae)	Parasites and Vectors	2014	https://parasitesandvectors.biomedcentral.com/articles/10.1186/1756-3305-7-384	0.201117	0.015786	7.95909	-5
513	772	110	29	Diptera	Ceratopogonidae	Culicoides	imicola	Culicoides imicola	Terrestrial	Field	Holo	Adult	Adult	within	Female	25.65	10	NA	NA	24	29	72	Constant	Ctmin	0.06	267	1.57263	1.69315	14	2.66201	1.6618	14	No response to stimulus	Graph	Verhoef, F	Thermal limits of two biting midges, Culicoides imicola Kieffer and C. bolitinos Meiswinkel (Diptera: Ceratopogonidae)	Parasites and Vectors	2014	https://parasitesandvectors.biomedcentral.com/articles/10.1186/1756-3305-7-384	0.217877	0.016081	7.88577	-5
514	772	111	28	Diptera	Ceratopogonidae	Culicoides	bolitinos	Culicoides bolitinos	Terrestrial	Field	Holo	Adult	Adult	within	Female	28	10	NA	NA	24	19	72	Constant	Ctmax	0.06	268	40.9064	1.43583	14	41.6607	1.48535	14	No response to stimulus	Graph	Verhoef, F	Thermal limits of two biting midges, Culicoides imicola Kieffer and C. bolitinos Meiswinkel (Diptera: Ceratopogonidae)	Parasites and Vectors	2014	https://parasitesandvectors.biomedcentral.com/articles/10.1186/1756-3305-7-384	-0.150851	0.0121939	9.05583	5
515	772	111	28	Diptera	Ceratopogonidae	Culicoides	bolitinos	Culicoides bolitinos	Terrestrial	Field	Holo	Adult	Adult	within	Female	28	10	NA	NA	29	24	72	Constant	Ctmax	0.06	268	42.2628	1.98046	14	40.9064	1.43583	14	No response to stimulus	Graph	Verhoef, F	Thermal limits of two biting midges, Culicoides imicola Kieffer and C. bolitinos Meiswinkel (Diptera: Ceratopogonidae)	Parasites and Vectors	2014	https://parasitesandvectors.biomedcentral.com/articles/10.1186/1756-3305-7-384	0.271267	0.0170967	7.64793	5
516	772	111	28	Diptera	Ceratopogonidae	Culicoides	bolitinos	Culicoides bolitinos	Terrestrial	Field	Holo	Adult	Adult	within	Female	28	10	NA	NA	19	24	72	Constant	Ctmin	0.06	269	0.195985	2.35016	14	0.376673	2.157	14	No response to stimulus	Graph	Verhoef, F	Thermal limits of two biting midges, Culicoides imicola Kieffer and C. bolitinos Meiswinkel (Diptera: Ceratopogonidae)	Parasites and Vectors	2014	https://parasitesandvectors.biomedcentral.com/articles/10.1186/1756-3305-7-384	0.0361377	0.029074	5.86473	-5
517	772	111	28	Diptera	Ceratopogonidae	Culicoides	bolitinos	Culicoides bolitinos	Terrestrial	Field	Holo	Adult	Adult	within	Female	28	10	NA	NA	24	29	72	Constant	Ctmin	0.06	269	0.376673	2.157	14	1.31453	2.06042	14	No response to stimulus	Graph	Verhoef, F	Thermal limits of two biting midges, Culicoides imicola Kieffer and C. bolitinos Meiswinkel (Diptera: Ceratopogonidae)	Parasites and Vectors	2014	https://parasitesandvectors.biomedcentral.com/articles/10.1186/1756-3305-7-384	0.187572	0.0254227	6.27175	-5
518	775	112	80	Hemiptera	Delphacidae	Nilaparvata	lugens	Nilaparvata lugens	Terrestrial	Laboratory	Hemi	Early life	Early life	within	Unknown	NA		NA	NA	15	23	120	Constant	Ctmin	0.1	270	12.5	1.34164	20	15.3	1.34164	20	Onset spasms	Table	Piyaphongkul, J	Effects of acclimation on the thermal tolerance of the brown planthopper Nilaparvata lugens (StÃ¥l)	Agricultural and Forest Entomology	2014	https://onlinelibrary.wiley.com/doi/full/10.1111/afe.12047	0.35	0.0028125	18.8562	-8
519	775	112	80	Hemiptera	Delphacidae	Nilaparvata	lugens	Nilaparvata lugens	Terrestrial	Laboratory	Hemi	Early life	Early life	within	Unknown	NA		NA	NA	23	30	48	Constant	Ctmin	0.1	271	15.3	1.34164	20	17.6	3.1305	20	Onset spasms	Table	Piyaphongkul, J	Effects of acclimation on the thermal tolerance of the brown planthopper Nilaparvata lugens (StÃ¥l)	Agricultural and Forest Entomology	2014	https://onlinelibrary.wiley.com/doi/full/10.1111/afe.12047	0.328571	0.0118367	9.19145	-7
520	775	112	80	Hemiptera	Delphacidae	Nilaparvata	lugens	Nilaparvata lugens	Terrestrial	Laboratory	Hemi	Whole life	Adult	between	Female	NA		NA	2.025	15	23	1200	Constant	Ctmin	0.1	272	8.1	0.894427	20	13.1	1.78885	20	Onset spasms	Table	Piyaphongkul, J	Effects of acclimation on the thermal tolerance of the brown planthopper Nilaparvata lugens (StÃ¥l)	Agricultural and Forest Entomology	2014	https://onlinelibrary.wiley.com/doi/full/10.1111/afe.12047	0.625	0.003125	17.8885	-8
521	775	112	80	Hemiptera	Delphacidae	Nilaparvata	lugens	Nilaparvata lugens	Terrestrial	Laboratory	Hemi	Whole life	Adult	between	Female	NA		NA	2.025	23	30	432	Constant	Ctmin	0.1	273	13.1	1.78885	20	16.4	4.02492	20	Onset spasms	Table	Piyaphongkul, J	Effects of acclimation on the thermal tolerance of the brown planthopper Nilaparvata lugens (StÃ¥l)	Agricultural and Forest Entomology	2014	https://onlinelibrary.wiley.com/doi/full/10.1111/afe.12047	0.471429	0.0197959	7.10742	-7
522	775	112	80	Hemiptera	Delphacidae	Nilaparvata	lugens	Nilaparvata lugens	Terrestrial	Laboratory	Hemi	Whole life	Adult	between	Male	NA		NA	1.595	15	23	1200	Constant	Ctmin	0.1	274	8.8	0.894427	20	12.9	1.78885	20	Onset spasms	Table	Piyaphongkul, J	Effects of acclimation on the thermal tolerance of the brown planthopper Nilaparvata lugens (StÃ¥l)	Agricultural and Forest Entomology	2014	https://onlinelibrary.wiley.com/doi/full/10.1111/afe.12047	0.5125	0.003125	17.8885	-8
523	775	112	80	Hemiptera	Delphacidae	Nilaparvata	lugens	Nilaparvata lugens	Terrestrial	Laboratory	Hemi	Whole life	Adult	between	Male	NA		NA	1.595	23	30	432	Constant	Ctmin	0.1	275	12.9	1.78885	20	16.4	2.68328	20	Onset spasms	Table	Piyaphongkul, J	Effects of acclimation on the thermal tolerance of the brown planthopper Nilaparvata lugens (StÃ¥l)	Agricultural and Forest Entomology	2014	https://onlinelibrary.wiley.com/doi/full/10.1111/afe.12047	0.5	0.0106122	9.70725	-7
524	775	112	80	Hemiptera	Delphacidae	Nilaparvata	lugens	Nilaparvata lugens	Terrestrial	Laboratory	Hemi	Early life	Early life	within	Unknown	NA		NA	NA	23	15	120	Constant	Ctmax	0.1	276	34.9	5.81378	20	34.2	0.894427	20	Onset spasms	Table	Piyaphongkul, J	Effects of acclimation on the thermal tolerance of the brown planthopper Nilaparvata lugens (StÃ¥l)	Agricultural and Forest Entomology	2014	https://onlinelibrary.wiley.com/doi/full/10.1111/afe.12047	0.0875	0.0270312	6.08229	8
525	775	112	80	Hemiptera	Delphacidae	Nilaparvata	lugens	Nilaparvata lugens	Terrestrial	Laboratory	Hemi	Early life	Early life	within	Unknown	NA		NA	NA	30	23	48	Constant	Ctmax	0.1	277	37.2	0.447214	20	34.9	5.81378	20	Onset spasms	Table	Piyaphongkul, J	Effects of acclimation on the thermal tolerance of the brown planthopper Nilaparvata lugens (StÃ¥l)	Agricultural and Forest Entomology	2014	https://onlinelibrary.wiley.com/doi/full/10.1111/afe.12047	0.328571	0.0346939	5.36875	7
526	775	112	80	Hemiptera	Delphacidae	Nilaparvata	lugens	Nilaparvata lugens	Terrestrial	Laboratory	Hemi	Whole life	Adult	between	Female	NA		NA	2.025	23	15	1200	Constant	Ctmax	0.1	278	37	4.47214	20	36	0.447214	20	Onset spasms	Table	Piyaphongkul, J	Effects of acclimation on the thermal tolerance of the brown planthopper Nilaparvata lugens (StÃ¥l)	Agricultural and Forest Entomology	2014	https://onlinelibrary.wiley.com/doi/full/10.1111/afe.12047	0.125	0.0157813	7.9603	8
527	775	112	80	Hemiptera	Delphacidae	Nilaparvata	lugens	Nilaparvata lugens	Terrestrial	Laboratory	Hemi	Whole life	Adult	between	Female	NA		NA	2.025	30	23	432	Constant	Ctmax	0.1	279	37.3	0.447214	20	37	4.47214	20	Onset spasms	Table	Piyaphongkul, J	Effects of acclimation on the thermal tolerance of the brown planthopper Nilaparvata lugens (StÃ¥l)	Agricultural and Forest Entomology	2014	https://onlinelibrary.wiley.com/doi/full/10.1111/afe.12047	0.0428571	0.0206122	6.96526	7
528	775	112	80	Hemiptera	Delphacidae	Nilaparvata	lugens	Nilaparvata lugens	Terrestrial	Laboratory	Hemi	Whole life	Adult	between	Male	NA		NA	1.595	23	15	1200	Constant	Ctmax	0.1	280	37.4	3.1305	20	36.6	0.447214	20	Onset spasms	Table	Piyaphongkul, J	Effects of acclimation on the thermal tolerance of the brown planthopper Nilaparvata lugens (StÃ¥l)	Agricultural and Forest Entomology	2014	https://onlinelibrary.wiley.com/doi/full/10.1111/afe.12047	0.1	0.0078125	11.3137	8
529	775	112	80	Hemiptera	Delphacidae	Nilaparvata	lugens	Nilaparvata lugens	Terrestrial	Laboratory	Hemi	Whole life	Adult	between	Male	NA		NA	1.595	30	23	432	Constant	Ctmax	0.1	281	37.7	0.447214	20	37.4	3.1305	20	Onset spasms	Table	Piyaphongkul, J	Effects of acclimation on the thermal tolerance of the brown planthopper Nilaparvata lugens (StÃ¥l)	Agricultural and Forest Entomology	2014	https://onlinelibrary.wiley.com/doi/full/10.1111/afe.12047	0.0428571	0.0102041	9.89949	7
530	779	113	70	Plecoptera	Nemouridae	Lednia	tumana	Lednia tumana	Aquatic	Field	Hemi	Early life	Early life	within	Female	48.7	40 - 50	NA	NA	15	8.5	30	Constant	Ctmax	0.3	282	20.6	0.41	48	21.85	1.2	48	Loss of clinging ability	Table	Treanor, H	Thermal tolerance of meltwater stonefly Lednia tumana nymphs from an alpine stream in Waterton-Glacier International Peace Park, Montana, USA	Freshwater Science	2013	https://www.journals.uchicago.edu/doi/10.1899/12-100.1	-0.192308	0.000792949	35.5122	6.5
531	785	114	95	Coleoptera	Tenebrionidae	Tenebrio	molitor	Tenebrio molitor	Terrestrial	Laboratory	Holo	Adult	Adult	within	Male	NA		NA	100	25	15	6	Constant	Ctmax	0.25	283	44.5127	0.205437	6	43.2211	0.440221	6	Loss of righting ability	Graph	Allen, J	The effects of acclimation and rates of temperature change on critical thermal limits in Tenebrio molitor (Tenebrionidae) and Cyrtobagous salviniae (Curculionidae)	Journal of Insect Physiology	2012	https://www.sciencedirect.com/science/article/pii/S0022191012000170	0.129159	0.000393332	50.422	10
532	785	114	95	Coleoptera	Tenebrionidae	Tenebrio	molitor	Tenebrio molitor	Terrestrial	Laboratory	Holo	Adult	Adult	within	Male	NA		NA	100	25	15	12	Constant	Ctmax	0.25	284	44.5127	0.205437	6	43.1898	0.342394	6	Loss of righting ability	Graph	Allen, J	The effects of acclimation and rates of temperature change on critical thermal limits in Tenebrio molitor (Tenebrionidae) and Cyrtobagous salviniae (Curculionidae)	Journal of Insect Physiology	2012	https://www.sciencedirect.com/science/article/pii/S0022191012000170	0.13229	0.00026573	61.345	10
533	785	114	95	Coleoptera	Tenebrionidae	Tenebrio	molitor	Tenebrio molitor	Terrestrial	Laboratory	Holo	Adult	Adult	within	Male	NA		NA	100	25	15	18	Constant	Ctmax	0.25	285	44.5127	0.205437	6	43.002	0.176089	6	Loss of righting ability	Graph	Allen, J	The effects of acclimation and rates of temperature change on critical thermal limits in Tenebrio molitor (Tenebrionidae) and Cyrtobagous salviniae (Curculionidae)	Journal of Insect Physiology	2012	https://www.sciencedirect.com/science/article/pii/S0022191012000170	0.151076	0.000122019	90.5287	10
534	785	114	95	Coleoptera	Tenebrionidae	Tenebrio	molitor	Tenebrio molitor	Terrestrial	Laboratory	Holo	Adult	Adult	within	Male	NA		NA	100	25	15	24	Constant	Ctmax	0.25	286	44.5127	0.205437	6	43.1194	0.401091	6	Loss of righting ability	Graph	Allen, J	The effects of acclimation and rates of temperature change on critical thermal limits in Tenebrio molitor (Tenebrionidae) and Cyrtobagous salviniae (Curculionidae)	Journal of Insect Physiology	2012	https://www.sciencedirect.com/science/article/pii/S0022191012000170	0.139335	0.000338463	54.3556	10
535	785	114	95	Coleoptera	Tenebrionidae	Tenebrio	molitor	Tenebrio molitor	Terrestrial	Laboratory	Holo	Adult	Adult	within	Male	NA		NA	100	25	15	30	Constant	Ctmax	0.25	287	44.5127	0.205437	6	43.5186	0.342394	6	Loss of righting ability	Graph	Allen, J	The effects of acclimation and rates of temperature change on critical thermal limits in Tenebrio molitor (Tenebrionidae) and Cyrtobagous salviniae (Curculionidae)	Journal of Insect Physiology	2012	https://www.sciencedirect.com/science/article/pii/S0022191012000170	0.0994129	0.00026573	61.345	10
536	785	114	95	Coleoptera	Tenebrionidae	Tenebrio	molitor	Tenebrio molitor	Terrestrial	Laboratory	Holo	Adult	Adult	within	Male	NA		NA	100	25	15	36	Constant	Ctmax	0.25	288	44.5127	0.205437	6	42.8219	0.391308	6	Loss of righting ability	Graph	Allen, J	The effects of acclimation and rates of temperature change on critical thermal limits in Tenebrio molitor (Tenebrionidae) and Cyrtobagous salviniae (Curculionidae)	Journal of Insect Physiology	2012	https://www.sciencedirect.com/science/article/pii/S0022191012000170	0.16908	0.000325544	55.4237	10
537	785	114	95	Coleoptera	Tenebrionidae	Tenebrio	molitor	Tenebrio molitor	Terrestrial	Laboratory	Holo	Adult	Adult	within	Male	NA		NA	100	25	15	42	Constant	Ctmax	0.25	289	44.4501	0.156523	6	43.589	0.547831	6	Loss of righting ability	Graph	Allen, J	The effects of acclimation and rates of temperature change on critical thermal limits in Tenebrio molitor (Tenebrionidae) and Cyrtobagous salviniae (Curculionidae)	Journal of Insect Physiology	2012	https://www.sciencedirect.com/science/article/pii/S0022191012000170	0.0861057	0.000541031	42.9921	10
538	785	114	95	Coleoptera	Tenebrionidae	Tenebrio	molitor	Tenebrio molitor	Terrestrial	Laboratory	Holo	Adult	Adult	within	Male	NA		NA	100	25	15	48	Constant	Ctmax	0.25	290	44.4501	0.156523	6	43.4638	0.450004	6	Loss of righting ability	Graph	Allen, J	The effects of acclimation and rates of temperature change on critical thermal limits in Tenebrio molitor (Tenebrionidae) and Cyrtobagous salviniae (Curculionidae)	Journal of Insect Physiology	2012	https://www.sciencedirect.com/science/article/pii/S0022191012000170	0.0986301	0.000378339	51.4114	10
539	785	114	95	Coleoptera	Tenebrionidae	Tenebrio	molitor	Tenebrio molitor	Terrestrial	Laboratory	Holo	Adult	Adult	within	Female	NA		NA	100	25	15	6	Constant	Ctmax	0.25	291	44.4501	0.156523	6	43.4716	0.567396	6	Loss of righting ability	Graph	Allen, J	The effects of acclimation and rates of temperature change on critical thermal limits in Tenebrio molitor (Tenebrionidae) and Cyrtobagous salviniae (Curculionidae)	Journal of Insect Physiology	2012	https://www.sciencedirect.com/science/article/pii/S0022191012000170	0.0978473	0.000577397	41.6162	10
540	785	114	95	Coleoptera	Tenebrionidae	Tenebrio	molitor	Tenebrio molitor	Terrestrial	Laboratory	Holo	Adult	Adult	within	Female	NA		NA	100	25	15	12	Constant	Ctmax	0.25	292	44.4501	0.156523	6	42.8845	0.244567	6	Loss of righting ability	Graph	Allen, J	The effects of acclimation and rates of temperature change on critical thermal limits in Tenebrio molitor (Tenebrionidae) and Cyrtobagous salviniae (Curculionidae)	Journal of Insect Physiology	2012	https://www.sciencedirect.com/science/article/pii/S0022191012000170	0.156556	0.000140521	84.3585	10
541	785	114	95	Coleoptera	Tenebrionidae	Tenebrio	molitor	Tenebrio molitor	Terrestrial	Laboratory	Holo	Adult	Adult	within	Female	NA		NA	100	25	15	18	Constant	Ctmax	0.25	293	44.4501	0.156523	6	43.409	0.802181	6	Loss of righting ability	Graph	Allen, J	The effects of acclimation and rates of temperature change on critical thermal limits in Tenebrio molitor (Tenebrionidae) and Cyrtobagous salviniae (Curculionidae)	Journal of Insect Physiology	2012	https://www.sciencedirect.com/science/article/pii/S0022191012000170	0.10411	0.00111332	29.9702	10
542	785	114	95	Coleoptera	Tenebrionidae	Tenebrio	molitor	Tenebrio molitor	Terrestrial	Laboratory	Holo	Adult	Adult	within	Female	NA		NA	100	25	15	24	Constant	Ctmax	0.25	294	44.4501	0.156523	6	43.5577	0.352177	6	Loss of righting ability	Graph	Allen, J	The effects of acclimation and rates of temperature change on critical thermal limits in Tenebrio molitor (Tenebrionidae) and Cyrtobagous salviniae (Curculionidae)	Journal of Insect Physiology	2012	https://www.sciencedirect.com/science/article/pii/S0022191012000170	0.0892368	0.000247547	63.5581	10
543	785	114	95	Coleoptera	Tenebrionidae	Tenebrio	molitor	Tenebrio molitor	Terrestrial	Laboratory	Holo	Adult	Adult	within	Female	NA		NA	100	25	15	30	Constant	Ctmax	0.25	295	44.4501	0.156523	6	43.9022	0.156523	6	Loss of righting ability	Graph	Allen, J	The effects of acclimation and rates of temperature change on critical thermal limits in Tenebrio molitor (Tenebrionidae) and Cyrtobagous salviniae (Curculionidae)	Journal of Insect Physiology	2012	https://www.sciencedirect.com/science/article/pii/S0022191012000170	0.0547945	8.17e-05	110.658	10
544	785	114	95	Coleoptera	Tenebrionidae	Tenebrio	molitor	Tenebrio molitor	Terrestrial	Laboratory	Holo	Adult	Adult	within	Female	NA		NA	100	25	15	36	Constant	Ctmax	0.25	296	44.4501	0.156523	6	43.7534	0.557614	6	Loss of righting ability	Graph	Allen, J	The effects of acclimation and rates of temperature change on critical thermal limits in Tenebrio molitor (Tenebrionidae) and Cyrtobagous salviniae (Curculionidae)	Journal of Insect Physiology	2012	https://www.sciencedirect.com/science/article/pii/S0022191012000170	0.0696673	0.000559054	42.2934	10
545	785	114	95	Coleoptera	Tenebrionidae	Tenebrio	molitor	Tenebrio molitor	Terrestrial	Laboratory	Holo	Adult	Adult	within	Female	NA		NA	100	25	15	42	Constant	Ctmax	0.25	297	44.4501	0.156523	6	43.6204	0.225002	6	Loss of righting ability	Graph	Allen, J	The effects of acclimation and rates of temperature change on critical thermal limits in Tenebrio molitor (Tenebrionidae) and Cyrtobagous salviniae (Curculionidae)	Journal of Insect Physiology	2012	https://www.sciencedirect.com/science/article/pii/S0022191012000170	0.0829745	0.000125209	89.368	10
546	785	114	95	Coleoptera	Tenebrionidae	Tenebrio	molitor	Tenebrio molitor	Terrestrial	Laboratory	Holo	Adult	Adult	within	Female	NA		NA	100	25	15	48	Constant	Ctmax	0.25	298	44.4501	0.156523	6	44.0978	0.215219	6	Loss of righting ability	Graph	Allen, J	The effects of acclimation and rates of temperature change on critical thermal limits in Tenebrio molitor (Tenebrionidae) and Cyrtobagous salviniae (Curculionidae)	Journal of Insect Physiology	2012	https://www.sciencedirect.com/science/article/pii/S0022191012000170	0.035225	0.000118031	92.0452	10
547	785	114	95	Coleoptera	Tenebrionidae	Tenebrio	molitor	Tenebrio molitor	Terrestrial	Laboratory	Holo	Adult	Adult	within	Male	NA		NA	100	35	25	6	Constant	Ctmax	0.25	283	44.5049	0.440221	6	43.9569	0.528266	6	Loss of righting ability	Graph	Allen, J	The effects of acclimation and rates of temperature change on critical thermal limits in Tenebrio molitor (Tenebrionidae) and Cyrtobagous salviniae (Curculionidae)	Journal of Insect Physiology	2012	https://www.sciencedirect.com/science/article/pii/S0022191012000170	0.0547945	0.000788099	35.6213	10
548	785	114	95	Coleoptera	Tenebrionidae	Tenebrio	molitor	Tenebrio molitor	Terrestrial	Laboratory	Holo	Adult	Adult	within	Male	NA		NA	100	35	25	12	Constant	Ctmax	0.25	284	44.3718	0.283698	6	43.9569	0.528266	6	Loss of righting ability	Graph	Allen, J	The effects of acclimation and rates of temperature change on critical thermal limits in Tenebrio molitor (Tenebrionidae) and Cyrtobagous salviniae (Curculionidae)	Journal of Insect Physiology	2012	https://www.sciencedirect.com/science/article/pii/S0022191012000170	0.0414873	0.000599249	40.8504	10
549	785	114	95	Coleoptera	Tenebrionidae	Tenebrio	molitor	Tenebrio molitor	Terrestrial	Laboratory	Holo	Adult	Adult	within	Male	NA		NA	100	35	25	18	Constant	Ctmax	0.25	285	44.7945	0.25435	6	43.9569	0.528266	6	Loss of righting ability	Graph	Allen, J	The effects of acclimation and rates of temperature change on critical thermal limits in Tenebrio molitor (Tenebrionidae) and Cyrtobagous salviniae (Curculionidae)	Journal of Insect Physiology	2012	https://www.sciencedirect.com/science/article/pii/S0022191012000170	0.0837574	0.000572931	41.7781	10
550	785	114	95	Coleoptera	Tenebrionidae	Tenebrio	molitor	Tenebrio molitor	Terrestrial	Laboratory	Holo	Adult	Adult	within	Male	NA		NA	100	35	25	24	Constant	Ctmax	0.25	286	44.8102	0.244567	6	43.9569	0.528266	6	Loss of righting ability	Graph	Allen, J	The effects of acclimation and rates of temperature change on critical thermal limits in Tenebrio molitor (Tenebrionidae) and Cyrtobagous salviniae (Curculionidae)	Journal of Insect Physiology	2012	https://www.sciencedirect.com/science/article/pii/S0022191012000170	0.0853229	0.000564796	42.0779	10
551	785	114	95	Coleoptera	Tenebrionidae	Tenebrio	molitor	Tenebrio molitor	Terrestrial	Laboratory	Holo	Adult	Adult	within	Male	NA		NA	100	35	25	30	Constant	Ctmax	0.25	287	44.8415	0.244567	6	43.9569	0.528266	6	Loss of righting ability	Graph	Allen, J	The effects of acclimation and rates of temperature change on critical thermal limits in Tenebrio molitor (Tenebrionidae) and Cyrtobagous salviniae (Curculionidae)	Journal of Insect Physiology	2012	https://www.sciencedirect.com/science/article/pii/S0022191012000170	0.088454	0.000564796	42.0779	10
552	785	114	95	Coleoptera	Tenebrionidae	Tenebrio	molitor	Tenebrio molitor	Terrestrial	Laboratory	Holo	Adult	Adult	within	Male	NA		NA	100	35	25	36	Constant	Ctmax	0.25	288	44.638	0.136958	6	43.9569	0.528266	6	Loss of righting ability	Graph	Allen, J	The effects of acclimation and rates of temperature change on critical thermal limits in Tenebrio molitor (Tenebrionidae) and Cyrtobagous salviniae (Curculionidae)	Journal of Insect Physiology	2012	https://www.sciencedirect.com/science/article/pii/S0022191012000170	0.0681018	0.00049637	44.8846	10
553	785	114	95	Coleoptera	Tenebrionidae	Tenebrio	molitor	Tenebrio molitor	Terrestrial	Laboratory	Holo	Adult	Adult	within	Male	NA		NA	100	35	25	42	Constant	Ctmax	0.25	289	44.8571	0.303264	6	43.9569	0.528266	6	Loss of righting ability	Graph	Allen, J	The effects of acclimation and rates of temperature change on critical thermal limits in Tenebrio molitor (Tenebrionidae) and Cyrtobagous salviniae (Curculionidae)	Journal of Insect Physiology	2012	https://www.sciencedirect.com/science/article/pii/S0022191012000170	0.0900196	0.000618389	40.2132	10
554	785	114	95	Coleoptera	Tenebrionidae	Tenebrio	molitor	Tenebrio molitor	Terrestrial	Laboratory	Holo	Adult	Adult	within	Male	NA		NA	100	35	25	48	Constant	Ctmax	0.25	290	44.8728	0.166306	6	43.9569	0.528266	6	Loss of righting ability	Graph	Allen, J	The effects of acclimation and rates of temperature change on critical thermal limits in Tenebrio molitor (Tenebrionidae) and Cyrtobagous salviniae (Curculionidae)	Journal of Insect Physiology	2012	https://www.sciencedirect.com/science/article/pii/S0022191012000170	0.0915851	0.000511204	44.2286	10
555	785	114	95	Coleoptera	Tenebrionidae	Tenebrio	molitor	Tenebrio molitor	Terrestrial	Laboratory	Holo	Adult	Adult	within	Female	NA		NA	100	35	25	6	Constant	Ctmax	0.25	291	44.2231	0.332612	6	44.2231	0.176089	6	Loss of righting ability	Graph	Allen, J	The effects of acclimation and rates of temperature change on critical thermal limits in Tenebrio molitor (Tenebrionidae) and Cyrtobagous salviniae (Curculionidae)	Journal of Insect Physiology	2012	https://www.sciencedirect.com/science/article/pii/S0022191012000170	0	0.000236063	65.0858	10
556	785	114	95	Coleoptera	Tenebrionidae	Tenebrio	molitor	Tenebrio molitor	Terrestrial	Laboratory	Holo	Adult	Adult	within	Female	NA		NA	100	35	25	12	Constant	Ctmax	0.25	292	44.4501	0.136958	6	44.2231	0.176089	6	Loss of righting ability	Graph	Allen, J	The effects of acclimation and rates of temperature change on critical thermal limits in Tenebrio molitor (Tenebrionidae) and Cyrtobagous salviniae (Curculionidae)	Journal of Insect Physiology	2012	https://www.sciencedirect.com/science/article/pii/S0022191012000170	0.0227006	8.29e-05	109.803	10
557	785	114	95	Coleoptera	Tenebrionidae	Tenebrio	molitor	Tenebrio molitor	Terrestrial	Laboratory	Holo	Adult	Adult	within	Female	NA		NA	100	35	25	18	Constant	Ctmax	0.25	293	44.5284	0.195654	6	44.2231	0.176089	6	Loss of righting ability	Graph	Allen, J	The effects of acclimation and rates of temperature change on critical thermal limits in Tenebrio molitor (Tenebrionidae) and Cyrtobagous salviniae (Curculionidae)	Journal of Insect Physiology	2012	https://www.sciencedirect.com/science/article/pii/S0022191012000170	0.0305284	0.000115479	93.0567	10
558	785	114	95	Coleoptera	Tenebrionidae	Tenebrio	molitor	Tenebrio molitor	Terrestrial	Laboratory	Holo	Adult	Adult	within	Female	NA		NA	100	35	25	24	Constant	Ctmax	0.25	294	44.8023	0.215219	6	44.2231	0.176089	6	Loss of righting ability	Graph	Allen, J	The effects of acclimation and rates of temperature change on critical thermal limits in Tenebrio molitor (Tenebrionidae) and Cyrtobagous salviniae (Curculionidae)	Journal of Insect Physiology	2012	https://www.sciencedirect.com/science/article/pii/S0022191012000170	0.0579256	0.000128878	88.0869	10
559	785	114	95	Coleoptera	Tenebrionidae	Tenebrio	molitor	Tenebrio molitor	Terrestrial	Laboratory	Holo	Adult	Adult	within	Female	NA		NA	100	35	25	30	Constant	Ctmax	0.25	295	45.092	0.14674	6	44.2231	0.176089	6	Loss of righting ability	Graph	Allen, J	The effects of acclimation and rates of temperature change on critical thermal limits in Tenebrio molitor (Tenebrionidae) and Cyrtobagous salviniae (Curculionidae)	Journal of Insect Physiology	2012	https://www.sciencedirect.com/science/article/pii/S0022191012000170	0.0868885	8.76e-05	106.864	10
560	785	114	95	Coleoptera	Tenebrionidae	Tenebrio	molitor	Tenebrio molitor	Terrestrial	Laboratory	Holo	Adult	Adult	within	Female	NA		NA	100	35	25	36	Constant	Ctmax	0.25	296	44.7006	0.234785	6	44.2231	0.176089	6	Loss of righting ability	Graph	Allen, J	The effects of acclimation and rates of temperature change on critical thermal limits in Tenebrio molitor (Tenebrionidae) and Cyrtobagous salviniae (Curculionidae)	Journal of Insect Physiology	2012	https://www.sciencedirect.com/science/article/pii/S0022191012000170	0.0477495	0.000143552	83.4633	10
561	785	114	95	Coleoptera	Tenebrionidae	Tenebrio	molitor	Tenebrio molitor	Terrestrial	Laboratory	Holo	Adult	Adult	within	Female	NA		NA	100	35	25	42	Constant	Ctmax	0.25	297	44.998	0.215219	6	44.2231	0.176089	6	Loss of righting ability	Graph	Allen, J	The effects of acclimation and rates of temperature change on critical thermal limits in Tenebrio molitor (Tenebrionidae) and Cyrtobagous salviniae (Curculionidae)	Journal of Insect Physiology	2012	https://www.sciencedirect.com/science/article/pii/S0022191012000170	0.0774951	0.000128878	88.0869	10
562	785	114	95	Coleoptera	Tenebrionidae	Tenebrio	molitor	Tenebrio molitor	Terrestrial	Laboratory	Holo	Adult	Adult	within	Female	NA		NA	100	35	25	48	Constant	Ctmax	0.25	298	45.272	0.097827	6	44.2231	0.176089	6	Loss of righting ability	Graph	Allen, J	The effects of acclimation and rates of temperature change on critical thermal limits in Tenebrio molitor (Tenebrionidae) and Cyrtobagous salviniae (Curculionidae)	Journal of Insect Physiology	2012	https://www.sciencedirect.com/science/article/pii/S0022191012000170	0.104892	6.76e-05	121.6	10
563	785	114	95	Coleoptera	Tenebrionidae	Tenebrio	molitor	Tenebrio molitor	Terrestrial	Laboratory	Holo	Adult	Adult	within	Male	NA		NA	100	15	25	6	Constant	Ctmin	0.25	299	4.11885	0.295789	6	3.81455	0.3803	6	No response to stimulus	Graph	Allen, J	The effects of acclimation and rates of temperature change on critical thermal limits in Tenebrio molitor (Tenebrionidae) and Cyrtobagous salviniae (Curculionidae)	Journal of Insect Physiology	2012	https://www.sciencedirect.com/science/article/pii/S0022191012000170	-0.0304303	0.000386865	50.8417	-10
564	785	114	95	Coleoptera	Tenebrionidae	Tenebrio	molitor	Tenebrio molitor	Terrestrial	Laboratory	Holo	Adult	Adult	within	Male	NA		NA	100	15	25	12	Constant	Ctmin	0.25	300	3.98361	0.338044	6	3.81455	0.3803	6	No response to stimulus	Graph	Allen, J	The effects of acclimation and rates of temperature change on critical thermal limits in Tenebrio molitor (Tenebrionidae) and Cyrtobagous salviniae (Curculionidae)	Journal of Insect Physiology	2012	https://www.sciencedirect.com/science/article/pii/S0022191012000170	-0.0169058	0.000431503	48.1402	-10
565	785	114	95	Coleoptera	Tenebrionidae	Tenebrio	molitor	Tenebrio molitor	Terrestrial	Laboratory	Holo	Adult	Adult	within	Male	NA		NA	100	15	25	18	Constant	Ctmin	0.25	301	4.01742	0.450726	6	3.81455	0.3803	6	No response to stimulus	Graph	Allen, J	The effects of acclimation and rates of temperature change on critical thermal limits in Tenebrio molitor (Tenebrionidae) and Cyrtobagous salviniae (Curculionidae)	Journal of Insect Physiology	2012	https://www.sciencedirect.com/science/article/pii/S0022191012000170	-0.0202869	0.000579636	41.5358	-10
566	785	114	95	Coleoptera	Tenebrionidae	Tenebrio	molitor	Tenebrio molitor	Terrestrial	Laboratory	Holo	Adult	Adult	within	Male	NA		NA	100	15	25	24	Constant	Ctmin	0.25	302	3.7582	0.394385	6	3.81455	0.3803	6	No response to stimulus	Graph	Allen, J	The effects of acclimation and rates of temperature change on critical thermal limits in Tenebrio molitor (Tenebrionidae) and Cyrtobagous salviniae (Curculionidae)	Journal of Insect Physiology	2012	https://www.sciencedirect.com/science/article/pii/S0022191012000170	0.0056352	0.000500279	44.7089	-10
567	785	114	95	Coleoptera	Tenebrionidae	Tenebrio	molitor	Tenebrio molitor	Terrestrial	Laboratory	Holo	Adult	Adult	within	Male	NA		NA	100	15	25	30	Constant	Ctmin	0.25	303	4.03996	0.3803	6	3.81455	0.3803	6	No response to stimulus	Graph	Allen, J	The effects of acclimation and rates of temperature change on critical thermal limits in Tenebrio molitor (Tenebrionidae) and Cyrtobagous salviniae (Curculionidae)	Journal of Insect Physiology	2012	https://www.sciencedirect.com/science/article/pii/S0022191012000170	-0.022541	0.000482093	45.5443	-10
568	785	114	95	Coleoptera	Tenebrionidae	Tenebrio	molitor	Tenebrio molitor	Terrestrial	Laboratory	Holo	Adult	Adult	within	Male	NA		NA	100	15	25	36	Constant	Ctmin	0.25	304	4.18647	0.338044	6	3.81455	0.3803	6	No response to stimulus	Graph	Allen, J	The effects of acclimation and rates of temperature change on critical thermal limits in Tenebrio molitor (Tenebrionidae) and Cyrtobagous salviniae (Curculionidae)	Journal of Insect Physiology	2012	https://www.sciencedirect.com/science/article/pii/S0022191012000170	-0.0371926	0.000431503	48.1402	-10
569	785	114	95	Coleoptera	Tenebrionidae	Tenebrio	molitor	Tenebrio molitor	Terrestrial	Laboratory	Holo	Adult	Adult	within	Male	NA		NA	100	15	25	42	Constant	Ctmin	0.25	305	3.93852	0.253533	6	3.81455	0.3803	6	No response to stimulus	Graph	Allen, J	The effects of acclimation and rates of temperature change on critical thermal limits in Tenebrio molitor (Tenebrionidae) and Cyrtobagous salviniae (Curculionidae)	Journal of Insect Physiology	2012	https://www.sciencedirect.com/science/article/pii/S0022191012000170	-0.0123976	0.000348179	53.5919	-10
570	785	114	95	Coleoptera	Tenebrionidae	Tenebrio	molitor	Tenebrio molitor	Terrestrial	Laboratory	Holo	Adult	Adult	within	Male	NA		NA	100	15	25	48	Constant	Ctmin	0.25	306	4.08504	0.267618	6	3.81455	0.3803	6	No response to stimulus	Graph	Allen, J	The effects of acclimation and rates of temperature change on critical thermal limits in Tenebrio molitor (Tenebrionidae) and Cyrtobagous salviniae (Curculionidae)	Journal of Insect Physiology	2012	https://www.sciencedirect.com/science/article/pii/S0022191012000170	-0.0270492	0.000360413	52.6744	-10
571	785	114	95	Coleoptera	Tenebrionidae	Tenebrio	molitor	Tenebrio molitor	Terrestrial	Laboratory	Holo	Adult	Adult	within	Female	NA		NA	100	15	25	6	Constant	Ctmin	0.25	307	4.20902	0.323959	6	4.60348	0.591578	6	No response to stimulus	Graph	Allen, J	The effects of acclimation and rates of temperature change on critical thermal limits in Tenebrio molitor (Tenebrionidae) and Cyrtobagous salviniae (Curculionidae)	Journal of Insect Physiology	2012	https://www.sciencedirect.com/science/article/pii/S0022191012000170	0.0394468	0.000758189	36.3171	-10
572	785	114	95	Coleoptera	Tenebrionidae	Tenebrio	molitor	Tenebrio molitor	Terrestrial	Laboratory	Holo	Adult	Adult	within	Female	NA		NA	100	15	25	12	Constant	Ctmin	0.25	308	3.84836	0.422555	6	4.60348	0.591578	6	No response to stimulus	Graph	Allen, J	The effects of acclimation and rates of temperature change on critical thermal limits in Tenebrio molitor (Tenebrionidae) and Cyrtobagous salviniae (Curculionidae)	Journal of Insect Physiology	2012	https://www.sciencedirect.com/science/article/pii/S0022191012000170	0.0755123	0.000880862	33.6935	-10
573	785	114	95	Coleoptera	Tenebrionidae	Tenebrio	molitor	Tenebrio molitor	Terrestrial	Laboratory	Holo	Adult	Adult	within	Female	NA		NA	100	15	25	18	Constant	Ctmin	0.25	309	4.18647	0.267618	6	4.60348	0.591578	6	No response to stimulus	Graph	Allen, J	The effects of acclimation and rates of temperature change on critical thermal limits in Tenebrio molitor (Tenebrionidae) and Cyrtobagous salviniae (Curculionidae)	Journal of Insect Physiology	2012	https://www.sciencedirect.com/science/article/pii/S0022191012000170	0.0417009	0.000702639	37.7254	-10
574	785	114	95	Coleoptera	Tenebrionidae	Tenebrio	molitor	Tenebrio molitor	Terrestrial	Laboratory	Holo	Adult	Adult	within	Female	NA		NA	100	15	25	24	Constant	Ctmin	0.25	310	3.6793	0.309874	6	4.60348	0.591578	6	No response to stimulus	Graph	Allen, J	The effects of acclimation and rates of temperature change on critical thermal limits in Tenebrio molitor (Tenebrionidae) and Cyrtobagous salviniae (Curculionidae)	Journal of Insect Physiology	2012	https://www.sciencedirect.com/science/article/pii/S0022191012000170	0.0924181	0.00074331	36.6788	-10
575	785	114	95	Coleoptera	Tenebrionidae	Tenebrio	molitor	Tenebrio molitor	Terrestrial	Laboratory	Holo	Adult	Adult	within	Female	NA		NA	100	15	25	30	Constant	Ctmin	0.25	311	4.28791	0.197193	6	4.60348	0.591578	6	No response to stimulus	Graph	Allen, J	The effects of acclimation and rates of temperature change on critical thermal limits in Tenebrio molitor (Tenebrionidae) and Cyrtobagous salviniae (Curculionidae)	Journal of Insect Physiology	2012	https://www.sciencedirect.com/science/article/pii/S0022191012000170	0.0315574	0.000648082	39.2812	-10
576	785	114	95	Coleoptera	Tenebrionidae	Tenebrio	molitor	Tenebrio molitor	Terrestrial	Laboratory	Holo	Adult	Adult	within	Female	NA		NA	100	15	25	36	Constant	Ctmin	0.25	312	4.19775	0.281704	6	4.60348	0.591578	6	No response to stimulus	Graph	Allen, J	The effects of acclimation and rates of temperature change on critical thermal limits in Tenebrio molitor (Tenebrionidae) and Cyrtobagous salviniae (Curculionidae)	Journal of Insect Physiology	2012	https://www.sciencedirect.com/science/article/pii/S0022191012000170	0.0405738	0.000715535	37.3839	-10
577	785	114	95	Coleoptera	Tenebrionidae	Tenebrio	molitor	Tenebrio molitor	Terrestrial	Laboratory	Holo	Adult	Adult	within	Female	NA		NA	100	15	25	42	Constant	Ctmin	0.25	313	4.0625	0.295789	6	4.60348	0.591578	6	No response to stimulus	Graph	Allen, J	The effects of acclimation and rates of temperature change on critical thermal limits in Tenebrio molitor (Tenebrionidae) and Cyrtobagous salviniae (Curculionidae)	Journal of Insect Physiology	2012	https://www.sciencedirect.com/science/article/pii/S0022191012000170	0.0540984	0.000729092	37.0347	-10
578	785	114	95	Coleoptera	Tenebrionidae	Tenebrio	molitor	Tenebrio molitor	Terrestrial	Laboratory	Holo	Adult	Adult	within	Female	NA		NA	100	15	25	48	Constant	Ctmin	0.25	314	4.33299	0.225363	6	4.60348	0.591578	6	No response to stimulus	Graph	Allen, J	The effects of acclimation and rates of temperature change on critical thermal limits in Tenebrio molitor (Tenebrionidae) and Cyrtobagous salviniae (Curculionidae)	Journal of Insect Physiology	2012	https://www.sciencedirect.com/science/article/pii/S0022191012000170	0.0270492	0.000667921	38.6935	-10
579	785	114	95	Coleoptera	Tenebrionidae	Tenebrio	molitor	Tenebrio molitor	Terrestrial	Laboratory	Holo	Adult	Adult	within	Male	NA		NA	100	25	35	6	Constant	Ctmin	0.25	299	3.06633	0.140277	6	3.30204	0.350692	6	No response to stimulus	Graph	Allen, J	The effects of acclimation and rates of temperature change on critical thermal limits in Tenebrio molitor (Tenebrionidae) and Cyrtobagous salviniae (Curculionidae)	Journal of Insect Physiology	2012	https://www.sciencedirect.com/science/article/pii/S0022191012000170	0.0235714	0.000237771	64.8516	-10
580	785	114	95	Coleoptera	Tenebrionidae	Tenebrio	molitor	Tenebrio molitor	Terrestrial	Laboratory	Holo	Adult	Adult	within	Male	NA		NA	100	25	35	12	Constant	Ctmin	0.25	300	3.06633	0.140277	6	4.13265	0.112222	6	No response to stimulus	Graph	Allen, J	The effects of acclimation and rates of temperature change on critical thermal limits in Tenebrio molitor (Tenebrionidae) and Cyrtobagous salviniae (Curculionidae)	Journal of Insect Physiology	2012	https://www.sciencedirect.com/science/article/pii/S0022191012000170	0.106633	5.38e-05	136.354	-10
581	785	114	95	Coleoptera	Tenebrionidae	Tenebrio	molitor	Tenebrio molitor	Terrestrial	Laboratory	Holo	Adult	Adult	within	Male	NA		NA	100	25	35	18	Constant	Ctmin	0.25	301	3.06633	0.140277	6	5.45714	0.378748	6	No response to stimulus	Graph	Allen, J	The effects of acclimation and rates of temperature change on critical thermal limits in Tenebrio molitor (Tenebrionidae) and Cyrtobagous salviniae (Curculionidae)	Journal of Insect Physiology	2012	https://www.sciencedirect.com/science/article/pii/S0022191012000170	0.239082	0.000271879	60.6474	-10
582	785	114	95	Coleoptera	Tenebrionidae	Tenebrio	molitor	Tenebrio molitor	Terrestrial	Laboratory	Holo	Adult	Adult	within	Male	NA		NA	100	25	35	24	Constant	Ctmin	0.25	302	3.06633	0.140277	6	5.87245	0.420831	6	No response to stimulus	Graph	Allen, J	The effects of acclimation and rates of temperature change on critical thermal limits in Tenebrio molitor (Tenebrionidae) and Cyrtobagous salviniae (Curculionidae)	Journal of Insect Physiology	2012	https://www.sciencedirect.com/science/article/pii/S0022191012000170	0.280612	0.00032796	55.2191	-10
583	785	114	95	Coleoptera	Tenebrionidae	Tenebrio	molitor	Tenebrio molitor	Terrestrial	Laboratory	Holo	Adult	Adult	within	Male	NA		NA	100	25	35	30	Constant	Ctmin	0.25	303	3.06633	0.140277	6	5.69286	0.336665	6	No response to stimulus	Graph	Allen, J	The effects of acclimation and rates of temperature change on critical thermal limits in Tenebrio molitor (Tenebrionidae) and Cyrtobagous salviniae (Curculionidae)	Journal of Insect Physiology	2012	https://www.sciencedirect.com/science/article/pii/S0022191012000170	0.262653	0.000221701	67.1608	-10
584	785	114	95	Coleoptera	Tenebrionidae	Tenebrio	molitor	Tenebrio molitor	Terrestrial	Laboratory	Holo	Adult	Adult	within	Male	NA		NA	100	25	35	36	Constant	Ctmin	0.25	304	3.06633	0.140277	6	6.08571	0.420831	6	No response to stimulus	Graph	Allen, J	The effects of acclimation and rates of temperature change on critical thermal limits in Tenebrio molitor (Tenebrionidae) and Cyrtobagous salviniae (Curculionidae)	Journal of Insect Physiology	2012	https://www.sciencedirect.com/science/article/pii/S0022191012000170	0.301939	0.00032796	55.2191	-10
585	785	114	95	Coleoptera	Tenebrionidae	Tenebrio	molitor	Tenebrio molitor	Terrestrial	Laboratory	Holo	Adult	Adult	within	Male	NA		NA	100	25	35	42	Constant	Ctmin	0.25	305	3.06633	0.140277	6	6.09694	0.350692	6	No response to stimulus	Graph	Allen, J	The effects of acclimation and rates of temperature change on critical thermal limits in Tenebrio molitor (Tenebrionidae) and Cyrtobagous salviniae (Curculionidae)	Journal of Insect Physiology	2012	https://www.sciencedirect.com/science/article/pii/S0022191012000170	0.303061	0.000237771	64.8516	-10
586	785	114	95	Coleoptera	Tenebrionidae	Tenebrio	molitor	Tenebrio molitor	Terrestrial	Laboratory	Holo	Adult	Adult	within	Male	NA		NA	100	25	35	48	Constant	Ctmin	0.25	306	3.06633	0.140277	6	5.98469	0.280554	6	No response to stimulus	Graph	Allen, J	The effects of acclimation and rates of temperature change on critical thermal limits in Tenebrio molitor (Tenebrionidae) and Cyrtobagous salviniae (Curculionidae)	Journal of Insect Physiology	2012	https://www.sciencedirect.com/science/article/pii/S0022191012000170	0.291837	0.00016398	78.0916	-10
587	785	114	95	Coleoptera	Tenebrionidae	Tenebrio	molitor	Tenebrio molitor	Terrestrial	Laboratory	Holo	Adult	Adult	within	Female	NA		NA	100	25	35	6	Constant	Ctmin	0.25	307	3.42551	0.210415	6	3.57143	0.168332	6	No response to stimulus	Graph	Allen, J	The effects of acclimation and rates of temperature change on critical thermal limits in Tenebrio molitor (Tenebrionidae) and Cyrtobagous salviniae (Curculionidae)	Journal of Insect Physiology	2012	https://www.sciencedirect.com/science/article/pii/S0022191012000170	0.0145919	0.000121017	90.9026	-10
588	785	114	95	Coleoptera	Tenebrionidae	Tenebrio	molitor	Tenebrio molitor	Terrestrial	Laboratory	Holo	Adult	Adult	within	Female	NA		NA	100	25	35	12	Constant	Ctmin	0.25	308	3.42551	0.210415	6	3.99796	0.196388	6	No response to stimulus	Graph	Allen, J	The effects of acclimation and rates of temperature change on critical thermal limits in Tenebrio molitor (Tenebrionidae) and Cyrtobagous salviniae (Curculionidae)	Journal of Insect Physiology	2012	https://www.sciencedirect.com/science/article/pii/S0022191012000170	0.0572449	0.000138071	85.1037	-10
589	785	114	95	Coleoptera	Tenebrionidae	Tenebrio	molitor	Tenebrio molitor	Terrestrial	Laboratory	Holo	Adult	Adult	within	Female	NA		NA	100	25	35	18	Constant	Ctmin	0.25	309	3.42551	0.210415	6	4.97449	0.350692	6	No response to stimulus	Graph	Allen, J	The effects of acclimation and rates of temperature change on critical thermal limits in Tenebrio molitor (Tenebrionidae) and Cyrtobagous salviniae (Curculionidae)	Journal of Insect Physiology	2012	https://www.sciencedirect.com/science/article/pii/S0022191012000170	0.154898	0.000278766	59.8935	-10
590	785	114	95	Coleoptera	Tenebrionidae	Tenebrio	molitor	Tenebrio molitor	Terrestrial	Laboratory	Holo	Adult	Adult	within	Female	NA		NA	100	25	35	24	Constant	Ctmin	0.25	310	3.42551	0.210415	6	5.96225	0.420831	6	No response to stimulus	Graph	Allen, J	The effects of acclimation and rates of temperature change on critical thermal limits in Tenebrio molitor (Tenebrionidae) and Cyrtobagous salviniae (Curculionidae)	Journal of Insect Physiology	2012	https://www.sciencedirect.com/science/article/pii/S0022191012000170	0.253673	0.000368955	52.0611	-10
591	785	114	95	Coleoptera	Tenebrionidae	Tenebrio	molitor	Tenebrio molitor	Terrestrial	Laboratory	Holo	Adult	Adult	within	Female	NA		NA	100	25	35	30	Constant	Ctmin	0.25	311	3.42551	0.210415	6	5.69286	0.252498	6	No response to stimulus	Graph	Allen, J	The effects of acclimation and rates of temperature change on critical thermal limits in Tenebrio molitor (Tenebrionidae) and Cyrtobagous salviniae (Curculionidae)	Journal of Insect Physiology	2012	https://www.sciencedirect.com/science/article/pii/S0022191012000170	0.226735	0.00018005	74.5252	-10
592	785	114	95	Coleoptera	Tenebrionidae	Tenebrio	molitor	Tenebrio molitor	Terrestrial	Laboratory	Holo	Adult	Adult	within	Female	NA		NA	100	25	35	36	Constant	Ctmin	0.25	312	3.42551	0.210415	6	6.07449	0.238471	6	No response to stimulus	Graph	Allen, J	The effects of acclimation and rates of temperature change on critical thermal limits in Tenebrio molitor (Tenebrionidae) and Cyrtobagous salviniae (Curculionidae)	Journal of Insect Physiology	2012	https://www.sciencedirect.com/science/article/pii/S0022191012000170	0.264898	0.000168572	77.0208	-10
593	785	114	95	Coleoptera	Tenebrionidae	Tenebrio	molitor	Tenebrio molitor	Terrestrial	Laboratory	Holo	Adult	Adult	within	Female	NA		NA	100	25	35	42	Constant	Ctmin	0.25	313	3.42551	0.210415	6	6.15306	0.294581	6	No response to stimulus	Graph	Allen, J	The effects of acclimation and rates of temperature change on critical thermal limits in Tenebrio molitor (Tenebrionidae) and Cyrtobagous salviniae (Curculionidae)	Journal of Insect Physiology	2012	https://www.sciencedirect.com/science/article/pii/S0022191012000170	0.272755	0.000218421	67.6632	-10
594	785	114	95	Coleoptera	Tenebrionidae	Tenebrio	molitor	Tenebrio molitor	Terrestrial	Laboratory	Holo	Adult	Adult	within	Female	NA		NA	100	25	35	48	Constant	Ctmin	0.25	314	3.42551	0.210415	6	6.60204	0.18236	6	No response to stimulus	Graph	Allen, J	The effects of acclimation and rates of temperature change on critical thermal limits in Tenebrio molitor (Tenebrionidae) and Cyrtobagous salviniae (Curculionidae)	Journal of Insect Physiology	2012	https://www.sciencedirect.com/science/article/pii/S0022191012000170	0.317653	0.000129216	87.9714	-10
595	785	115	30	Coleoptera	Curculionidae	Cyrtobagous	salviniae	Cyrtobagous salviniae	Terrestrial	Laboratory	Holo	Adult	Adult	within	Mixed	NA		NA	NA	36	25	24	Constant	Ctmax	0.25	315	47.0816	0.454451	24	47.3007	0.233804	24	Loss of righting ability	Graph	Allen, J	The effects of acclimation and rates of temperature change on critical thermal limits in Tenebrio molitor (Tenebrionidae) and Cyrtobagous salviniae (Curculionidae)	Journal of Insect Physiology	2012	https://www.sciencedirect.com/science/article/pii/S0022191012000170	-0.0199166	8.99e-05	105.444	11
596	785	115	30	Coleoptera	Curculionidae	Cyrtobagous	salviniae	Cyrtobagous salviniae	Terrestrial	Laboratory	Holo	Adult	Adult	within	Mixed	NA		NA	NA	36	25	48	Constant	Ctmax	0.25	316	47.1562	0.396188	24	46.7795	0.512143	24	Loss of righting ability	Graph	Allen, J	The effects of acclimation and rates of temperature change on critical thermal limits in Tenebrio molitor (Tenebrionidae) and Cyrtobagous salviniae (Curculionidae)	Journal of Insect Physiology	2012	https://www.sciencedirect.com/science/article/pii/S0022191012000170	0.0342425	0.000144372	83.226	11
597	785	115	30	Coleoptera	Curculionidae	Cyrtobagous	salviniae	Cyrtobagous salviniae	Terrestrial	Laboratory	Holo	Adult	Adult	within	Mixed	NA		NA	NA	36	25	72	Constant	Ctmax	0.25	317	47.0676	0.337925	24	47.029	0.256071	24	Loss of righting ability	Graph	Allen, J	The effects of acclimation and rates of temperature change on critical thermal limits in Tenebrio molitor (Tenebrionidae) and Cyrtobagous salviniae (Curculionidae)	Journal of Insect Physiology	2012	https://www.sciencedirect.com/science/article/pii/S0022191012000170	0.00351327	6.19e-05	127.1	11
598	785	115	30	Coleoptera	Curculionidae	Cyrtobagous	salviniae	Cyrtobagous salviniae	Terrestrial	Laboratory	Holo	Adult	Adult	within	Mixed	NA		NA	NA	36	25	96	Constant	Ctmax	0.25	318	46.993	0.384535	24	46.9443	0.423074	24	Loss of righting ability	Graph	Allen, J	The effects of acclimation and rates of temperature change on critical thermal limits in Tenebrio molitor (Tenebrionidae) and Cyrtobagous salviniae (Curculionidae)	Journal of Insect Physiology	2012	https://www.sciencedirect.com/science/article/pii/S0022191012000170	0.004426	0.000112555	94.2579	11
599	785	115	30	Coleoptera	Curculionidae	Cyrtobagous	salviniae	Cyrtobagous salviniae	Terrestrial	Laboratory	Holo	Adult	Adult	within	Mixed	NA		NA	NA	36	25	120	Constant	Ctmax	0.25	319	47.4079	0.209747	24	47.2918	0.322873	24	Loss of righting ability	Graph	Allen, J	The effects of acclimation and rates of temperature change on critical thermal limits in Tenebrio molitor (Tenebrionidae) and Cyrtobagous salviniae (Curculionidae)	Journal of Insect Physiology	2012	https://www.sciencedirect.com/science/article/pii/S0022191012000170	0.0105605	5.1e-05	139.964	11
600	785	115	30	Coleoptera	Curculionidae	Cyrtobagous	salviniae	Cyrtobagous salviniae	Terrestrial	Laboratory	Holo	Adult	Adult	within	Mixed	NA		NA	NA	36	25	144	Constant	Ctmax	0.25	320	47.2821	0.256357	24	46.8731	0.356273	24	Loss of righting ability	Graph	Allen, J	The effects of acclimation and rates of temperature change on critical thermal limits in Tenebrio molitor (Tenebrionidae) and Cyrtobagous salviniae (Curculionidae)	Journal of Insect Physiology	2012	https://www.sciencedirect.com/science/article/pii/S0022191012000170	0.0371818	6.63e-05	122.776	11
601	785	115	30	Coleoptera	Curculionidae	Cyrtobagous	salviniae	Cyrtobagous salviniae	Terrestrial	Laboratory	Holo	Adult	Adult	within	Mixed	NA		NA	NA	36	25	168	Constant	Ctmax	0.25	321	47.2448	0.221399	24	46.6102	0.489876	24	Loss of righting ability	Graph	Allen, J	The effects of acclimation and rates of temperature change on critical thermal limits in Tenebrio molitor (Tenebrionidae) and Cyrtobagous salviniae (Curculionidae)	Journal of Insect Physiology	2012	https://www.sciencedirect.com/science/article/pii/S0022191012000170	0.0576827	9.95e-05	100.243	11
602	785	115	30	Coleoptera	Curculionidae	Cyrtobagous	salviniae	Cyrtobagous salviniae	Terrestrial	Laboratory	Holo	Adult	Adult	within	Mixed	NA		NA	NA	25	18	24	Constant	Ctmax	0.25	315	47.3007	0.233804	24	47.1396	0.495392	24	Loss of righting ability	Graph	Allen, J	The effects of acclimation and rates of temperature change on critical thermal limits in Tenebrio molitor (Tenebrionidae) and Cyrtobagous salviniae (Curculionidae)	Journal of Insect Physiology	2012	https://www.sciencedirect.com/science/article/pii/S0022191012000170	0.023004	0.000255168	62.6018	7
603	785	115	30	Coleoptera	Curculionidae	Cyrtobagous	salviniae	Cyrtobagous salviniae	Terrestrial	Laboratory	Holo	Adult	Adult	within	Mixed	NA		NA	NA	25	18	48	Constant	Ctmax	0.25	316	46.7795	0.512143	24	47.8514	0.303991	24	Loss of righting ability	Graph	Allen, J	The effects of acclimation and rates of temperature change on critical thermal limits in Tenebrio molitor (Tenebrionidae) and Cyrtobagous salviniae (Curculionidae)	Journal of Insect Physiology	2012	https://www.sciencedirect.com/science/article/pii/S0022191012000170	-0.15312	0.000301616	57.5801	7
604	785	115	30	Coleoptera	Curculionidae	Cyrtobagous	salviniae	Cyrtobagous salviniae	Terrestrial	Laboratory	Holo	Adult	Adult	within	Mixed	NA		NA	NA	25	18	72	Constant	Ctmax	0.25	317	47.029	0.256071	24	47.6126	0.303991	24	Loss of righting ability	Graph	Allen, J	The effects of acclimation and rates of temperature change on critical thermal limits in Tenebrio molitor (Tenebrionidae) and Cyrtobagous salviniae (Curculionidae)	Journal of Insect Physiology	2012	https://www.sciencedirect.com/science/article/pii/S0022191012000170	-0.08338	0.000134339	86.2777	7
605	785	115	30	Coleoptera	Curculionidae	Cyrtobagous	salviniae	Cyrtobagous salviniae	Terrestrial	Laboratory	Holo	Adult	Adult	within	Mixed	NA		NA	NA	25	18	96	Constant	Ctmax	0.25	318	46.9443	0.423074	24	47.4009	0.303991	24	Loss of righting ability	Graph	Allen, J	The effects of acclimation and rates of temperature change on critical thermal limits in Tenebrio molitor (Tenebrionidae) and Cyrtobagous salviniae (Curculionidae)	Journal of Insect Physiology	2012	https://www.sciencedirect.com/science/article/pii/S0022191012000170	-0.0652257	0.000230784	65.8259	7
606	785	115	30	Coleoptera	Curculionidae	Cyrtobagous	salviniae	Cyrtobagous salviniae	Terrestrial	Laboratory	Holo	Adult	Adult	within	Mixed	NA		NA	NA	25	18	120	Constant	Ctmax	0.25	319	47.2918	0.322873	24	47.5991	0.258955	24	Loss of righting ability	Graph	Allen, J	The effects of acclimation and rates of temperature change on critical thermal limits in Tenebrio molitor (Tenebrionidae) and Cyrtobagous salviniae (Curculionidae)	Journal of Insect Physiology	2012	https://www.sciencedirect.com/science/article/pii/S0022191012000170	-0.0439057	0.000145667	82.8551	7
607	785	115	30	Coleoptera	Curculionidae	Cyrtobagous	salviniae	Cyrtobagous salviniae	Terrestrial	Laboratory	Holo	Adult	Adult	within	Mixed	NA		NA	NA	25	18	144	Constant	Ctmax	0.25	320	46.8731	0.356273	24	47.545	0.551687	24	Loss of righting ability	Graph	Allen, J	The effects of acclimation and rates of temperature change on critical thermal limits in Tenebrio molitor (Tenebrionidae) and Cyrtobagous salviniae (Curculionidae)	Journal of Insect Physiology	2012	https://www.sciencedirect.com/science/article/pii/S0022191012000170	-0.0959991	0.000366742	52.2179	7
608	785	115	30	Coleoptera	Curculionidae	Cyrtobagous	salviniae	Cyrtobagous salviniae	Terrestrial	Laboratory	Holo	Adult	Adult	within	Mixed	NA		NA	NA	25	18	168	Constant	Ctmax	0.25	321	46.6102	0.489876	24	47.3063	0.303991	24	Loss of righting ability	Graph	Allen, J	The effects of acclimation and rates of temperature change on critical thermal limits in Tenebrio molitor (Tenebrionidae) and Cyrtobagous salviniae (Curculionidae)	Journal of Insect Physiology	2012	https://www.sciencedirect.com/science/article/pii/S0022191012000170	-0.0994373	0.000282643	59.4813	7
609	785	115	30	Coleoptera	Curculionidae	Cyrtobagous	salviniae	Cyrtobagous salviniae	Terrestrial	Laboratory	Holo	Adult	Adult	within	Mixed	NA		NA	NA	25	36	24	Constant	Ctmin	0.25	322	8.18831	0.479956	24	8.66511	0.314767	24	No response to stimulus	Graph	Allen, J	The effects of acclimation and rates of temperature change on critical thermal limits in Tenebrio molitor (Tenebrionidae) and Cyrtobagous salviniae (Curculionidae)	Journal of Insect Physiology	2012	https://www.sciencedirect.com/science/article/pii/S0022191012000170	0.0433455	0.000113442	93.8887	-11
610	785	115	30	Coleoptera	Curculionidae	Cyrtobagous	salviniae	Cyrtobagous salviniae	Terrestrial	Laboratory	Holo	Adult	Adult	within	Mixed	NA		NA	NA	25	36	48	Constant	Ctmin	0.25	323	7.86271	0.396485	24	8.78265	0.209844	24	No response to stimulus	Graph	Allen, J	The effects of acclimation and rates of temperature change on critical thermal limits in Tenebrio molitor (Tenebrionidae) and Cyrtobagous salviniae (Curculionidae)	Journal of Insect Physiology	2012	https://www.sciencedirect.com/science/article/pii/S0022191012000170	0.0836309	6.93e-05	120.129	-11
611	785	115	30	Coleoptera	Curculionidae	Cyrtobagous	salviniae	Cyrtobagous salviniae	Terrestrial	Laboratory	Holo	Adult	Adult	within	Mixed	NA		NA	NA	25	36	72	Constant	Ctmin	0.25	324	8.05473	0.43822	24	8.52239	0.314767	24	No response to stimulus	Graph	Allen, J	The effects of acclimation and rates of temperature change on critical thermal limits in Tenebrio molitor (Tenebrionidae) and Cyrtobagous salviniae (Curculionidae)	Journal of Insect Physiology	2012	https://www.sciencedirect.com/science/article/pii/S0022191012000170	0.0425143	0.000100246	99.8771	-11
612	785	115	30	Coleoptera	Curculionidae	Cyrtobagous	salviniae	Cyrtobagous salviniae	Terrestrial	Laboratory	Holo	Adult	Adult	within	Mixed	NA		NA	NA	25	36	96	Constant	Ctmin	0.25	325	8.54731	0.605162	24	8.48041	0.461658	24	No response to stimulus	Graph	Allen, J	The effects of acclimation and rates of temperature change on critical thermal limits in Tenebrio molitor (Tenebrionidae) and Cyrtobagous salviniae (Curculionidae)	Journal of Insect Physiology	2012	https://www.sciencedirect.com/science/article/pii/S0022191012000170	-0.00608182	0.0001995	70.7992	-11
613	785	115	30	Coleoptera	Curculionidae	Cyrtobagous	salviniae	Cyrtobagous salviniae	Terrestrial	Laboratory	Holo	Adult	Adult	within	Mixed	NA		NA	NA	25	36	120	Constant	Ctmin	0.25	326	8.73098	0.417353	24	8.89179	0.734455	24	No response to stimulus	Graph	Allen, J	The effects of acclimation and rates of temperature change on critical thermal limits in Tenebrio molitor (Tenebrionidae) and Cyrtobagous salviniae (Curculionidae)	Journal of Insect Physiology	2012	https://www.sciencedirect.com/science/article/pii/S0022191012000170	0.0146189	0.000245733	63.7923	-11
614	785	115	30	Coleoptera	Curculionidae	Cyrtobagous	salviniae	Cyrtobagous salviniae	Terrestrial	Laboratory	Holo	Adult	Adult	within	Mixed	NA		NA	NA	25	36	144	Constant	Ctmin	0.25	327	8.71429	0.417353	24	8.43843	0.314767	24	No response to stimulus	Graph	Allen, J	The effects of acclimation and rates of temperature change on critical thermal limits in Tenebrio molitor (Tenebrionidae) and Cyrtobagous salviniae (Curculionidae)	Journal of Insect Physiology	2012	https://www.sciencedirect.com/science/article/pii/S0022191012000170	-0.0250775	9.41e-05	103.088	-11
615	785	115	30	Coleoptera	Curculionidae	Cyrtobagous	salviniae	Cyrtobagous salviniae	Terrestrial	Laboratory	Holo	Adult	Adult	within	Mixed	NA		NA	NA	25	36	168	Constant	Ctmin	0.25	328	8.73933	0.292147	24	8.76586	0.37772	24	No response to stimulus	Graph	Allen, J	The effects of acclimation and rates of temperature change on critical thermal limits in Tenebrio molitor (Tenebrionidae) and Cyrtobagous salviniae (Curculionidae)	Journal of Insect Physiology	2012	https://www.sciencedirect.com/science/article/pii/S0022191012000170	0.00241145	7.85e-05	112.852	-11
616	785	115	30	Coleoptera	Curculionidae	Cyrtobagous	salviniae	Cyrtobagous salviniae	Terrestrial	Laboratory	Holo	Adult	Adult	within	Mixed	NA		NA	NA	18	25	24	Constant	Ctmin	0.25	322	7.58197	0.512188	24	8.18831	0.479956	24	No response to stimulus	Graph	Allen, J	The effects of acclimation and rates of temperature change on critical thermal limits in Tenebrio molitor (Tenebrionidae) and Cyrtobagous salviniae (Curculionidae)	Journal of Insect Physiology	2012	https://www.sciencedirect.com/science/article/pii/S0022191012000170	0.0866207	0.000418958	48.8557	-7
617	785	115	30	Coleoptera	Curculionidae	Cyrtobagous	salviniae	Cyrtobagous salviniae	Terrestrial	Laboratory	Holo	Adult	Adult	within	Mixed	NA		NA	NA	18	25	48	Constant	Ctmin	0.25	323	7.31147	0.512188	24	7.86271	0.396485	24	No response to stimulus	Graph	Allen, J	The effects of acclimation and rates of temperature change on critical thermal limits in Tenebrio molitor (Tenebrionidae) and Cyrtobagous salviniae (Curculionidae)	Journal of Insect Physiology	2012	https://www.sciencedirect.com/science/article/pii/S0022191012000170	0.0787477	0.000356749	52.9442	-7
618	785	115	30	Coleoptera	Curculionidae	Cyrtobagous	salviniae	Cyrtobagous salviniae	Terrestrial	Laboratory	Holo	Adult	Adult	within	Mixed	NA		NA	NA	18	25	72	Constant	Ctmin	0.25	324	6.35246	0.614626	24	8.05473	0.43822	24	No response to stimulus	Graph	Allen, J	The effects of acclimation and rates of temperature change on critical thermal limits in Tenebrio molitor (Tenebrionidae) and Cyrtobagous salviniae (Curculionidae)	Journal of Insect Physiology	2012	https://www.sciencedirect.com/science/article/pii/S0022191012000170	0.243182	0.000484526	45.4299	-7
619	785	115	30	Coleoptera	Curculionidae	Cyrtobagous	salviniae	Cyrtobagous salviniae	Terrestrial	Laboratory	Holo	Adult	Adult	within	Mixed	NA		NA	NA	18	25	96	Constant	Ctmin	0.25	325	6.61475	0.512188	24	8.54731	0.605162	24	No response to stimulus	Graph	Allen, J	The effects of acclimation and rates of temperature change on critical thermal limits in Tenebrio molitor (Tenebrionidae) and Cyrtobagous salviniae (Curculionidae)	Journal of Insect Physiology	2012	https://www.sciencedirect.com/science/article/pii/S0022191012000170	0.276079	0.000534488	43.2545	-7
620	785	115	30	Coleoptera	Curculionidae	Cyrtobagous	salviniae	Cyrtobagous salviniae	Terrestrial	Laboratory	Holo	Adult	Adult	within	Mixed	NA		NA	NA	18	25	120	Constant	Ctmin	0.25	326	6.4918	0.594139	24	8.73098	0.417353	24	No response to stimulus	Graph	Allen, J	The effects of acclimation and rates of temperature change on critical thermal limits in Tenebrio molitor (Tenebrionidae) and Cyrtobagous salviniae (Curculionidae)	Journal of Insect Physiology	2012	https://www.sciencedirect.com/science/article/pii/S0022191012000170	0.319883	0.000448286	47.2305	-7
621	785	115	30	Coleoptera	Curculionidae	Cyrtobagous	salviniae	Cyrtobagous salviniae	Terrestrial	Laboratory	Holo	Adult	Adult	within	Mixed	NA		NA	NA	18	25	144	Constant	Ctmin	0.25	327	6.45902	0.409751	24	8.71429	0.417353	24	No response to stimulus	Graph	Allen, J	The effects of acclimation and rates of temperature change on critical thermal limits in Tenebrio molitor (Tenebrionidae) and Cyrtobagous salviniae (Curculionidae)	Journal of Insect Physiology	2012	https://www.sciencedirect.com/science/article/pii/S0022191012000170	0.322181	0.000290883	58.6328	-7
622	785	115	30	Coleoptera	Curculionidae	Cyrtobagous	salviniae	Cyrtobagous salviniae	Terrestrial	Laboratory	Holo	Adult	Adult	within	Mixed	NA		NA	NA	18	25	168	Constant	Ctmin	0.25	328	6.63934	0.573651	24	8.73933	0.292147	24	No response to stimulus	Graph	Allen, J	The effects of acclimation and rates of temperature change on critical thermal limits in Tenebrio molitor (Tenebrionidae) and Cyrtobagous salviniae (Curculionidae)	Journal of Insect Physiology	2012	https://www.sciencedirect.com/science/article/pii/S0022191012000170	0.299998	0.000352402	53.2697	-7
623	792	116	17	Ephemeroptera	Leptophlebiidae	Castanophlebia	calida	Castanophlebia calida	Aquatic	Field	Hemi	Early life	Early life	within	Unknown	33.46	10	NA	NA	17	10	48	Constant	Ctmax	0.34	329	32.8078	1.20594	52	31.4625	1.2025	31	Onset spasms	Graph	Dallas, H	Critical Thermal Maxima of aquatic macroinvertebrates: Towards identifying bioindicators of thermal alteration	Hydrobiologia	2012	https://link.springer.com/article/10.1007/s10750-011-0856-4	0.192194	0.0015227	25.6267	7
624	792	117	71	Ephemeroptera	Teloganodidae	Lestagella	penicillata	Lestagella penicillata	Aquatic	Field	Hemi	Early life	Early life	within	Unknown	33.94	10	NA	NA	17	10	48	Constant	Ctmax	0.34	330	30.0756	2.02775	52	28.5988	1.695	31	Onset spasms	Graph	Dallas, H	Critical Thermal Maxima of aquatic macroinvertebrates: Towards identifying bioindicators of thermal alteration	Hydrobiologia	2012	https://link.springer.com/article/10.1007/s10750-011-0856-4	0.210968	0.00350512	16.8907	7
625	792	117	71	Ephemeroptera	Teloganodidae	Lestagella	penicillata	Lestagella penicillata	Aquatic	Field	Hemi	Early life	Early life	within	Unknown	33.46	10	NA	NA	17	10	48	Constant	Ctmax	0.34	331	31.1408	1.80798	51	30.2036	1.16343	30	Onset spasms	Graph	Dallas, H	Critical Thermal Maxima of aquatic macroinvertebrates: Towards identifying bioindicators of thermal alteration	Hydrobiologia	2012	https://link.springer.com/article/10.1007/s10750-011-0856-4	0.133893	0.00222883	21.1818	7
626	806	118	72	Hymenoptera	Formicidae	Linepithema	humile	Linepithema humile	Terrestrial	Field	Holo	Adult	Adult	within	Female	33.92	10	0.5	0.5	20	15	168	Constant	Ctmax	0.05	332	37.7288	4.09986	50	37.824	3.91628	50	Onset spasms	Graph	Jumbam, K	Acclimation effects on critical and lethal thermal limits of workers of the Argentine ant, Linepithema humile	Journal of Insect Physiology	2008	https://www.sciencedirect.com/science/article/pii/S0022191008000565	-0.0190385	0.0257169	6.23578	5
627	806	118	72	Hymenoptera	Formicidae	Linepithema	humile	Linepithema humile	Terrestrial	Field	Holo	Adult	Adult	within	Female	33.92	10	0.5	0.5	25	20	168	Constant	Ctmax	0.05	332	40.0135	3.97748	50	37.7288	4.09986	50	Onset spasms	Graph	Jumbam, K	Acclimation effects on critical and lethal thermal limits of workers of the Argentine ant, Linepithema humile	Journal of Insect Physiology	2008	https://www.sciencedirect.com/science/article/pii/S0022191008000565	0.456923	0.0261033	6.18945	5
628	806	118	72	Hymenoptera	Formicidae	Linepithema	humile	Linepithema humile	Terrestrial	Field	Holo	Adult	Adult	within	Female	33.92	10	0.5	0.5	30	25	168	Constant	Ctmax	0.05	332	38.2308	3.85509	50	40.0135	3.97748	50	Onset spasms	Graph	Jumbam, K	Acclimation effects on critical and lethal thermal limits of workers of the Argentine ant, Linepithema humile	Journal of Insect Physiology	2008	https://www.sciencedirect.com/science/article/pii/S0022191008000565	-0.356538	0.0245456	6.38282	5
629	806	118	72	Hymenoptera	Formicidae	Linepithema	humile	Linepithema humile	Terrestrial	Field	Holo	Adult	Adult	within	Female	33.92	10	0.5	0.5	15	20	168	Constant	Ctmin	0.05	333	0.442205	2.69131	50	-0.0722433	2.72088	50	Onset spasms	Graph	Jumbam, K	Acclimation effects on critical and lethal thermal limits of workers of the Argentine ant, Linepithema humile	Journal of Insect Physiology	2008	https://www.sciencedirect.com/science/article/pii/S0022191008000565	-0.10289	0.0117171	9.23827	-5
630	806	118	72	Hymenoptera	Formicidae	Linepithema	humile	Linepithema humile	Terrestrial	Field	Holo	Adult	Adult	within	Female	33.92	10	0.5	0.5	20	25	168	Constant	Ctmin	0.05	333	-0.0722433	2.72088	50	0.379468	2.78003	50	Onset spasms	Graph	Jumbam, K	Acclimation effects on critical and lethal thermal limits of workers of the Argentine ant, Linepithema humile	Journal of Insect Physiology	2008	https://www.sciencedirect.com/science/article/pii/S0022191008000565	0.0903422	0.0121054	9.08887	-5
631	806	118	72	Hymenoptera	Formicidae	Linepithema	humile	Linepithema humile	Terrestrial	Field	Holo	Adult	Adult	within	Female	33.92	10	0.5	0.5	25	30	168	Constant	Ctmin	0.05	333	0.379468	2.78003	50	0.818631	2.72088	50	Onset spasms	Graph	Jumbam, K	Acclimation effects on critical and lethal thermal limits of workers of the Argentine ant, Linepithema humile	Journal of Insect Physiology	2008	https://www.sciencedirect.com/science/article/pii/S0022191008000565	0.0878327	0.0121054	9.08887	-5
632	819	119	59	Diptera	Glossinidae	Glossina	pallidipes	Glossina pallidipes	Terrestrial	Laboratory	Holo	Adult	Adult	within	Mixed	0.68	2022-10-01	NA	0.5	24	19	240	Constant	Ctmax	0.25	334	44.4	0.1	10	43.9	0.1	20	Onset spasms	Table	Terblanche, J	Phenotypic plasticity and geographic variation in thermal tolerance and water loss of the tsetse Glossina pallidipes (Diptera: Glossinidae): Implications for distribution modelling	American Journal of Tropical Medicine and Hygiene	2006	https://www.ncbi.nlm.nih.gov/pmc/articles/PMC1463997/	0.1	6e-05	129.099	5
633	819	119	59	Diptera	Glossinidae	Glossina	pallidipes	Glossina pallidipes	Terrestrial	Laboratory	Holo	Adult	Adult	within	Mixed	0.68	2022-10-01	NA	0.5	29	24	240	Constant	Ctmax	0.25	334	44.2	0.1	20	44.4	0.1	10	Onset spasms	Table	Terblanche, J	Phenotypic plasticity and geographic variation in thermal tolerance and water loss of the tsetse Glossina pallidipes (Diptera: Glossinidae): Implications for distribution modelling	American Journal of Tropical Medicine and Hygiene	2006	https://www.ncbi.nlm.nih.gov/pmc/articles/PMC1463997/	-0.04	6e-05	129.099	5
634	819	119	59	Diptera	Glossinidae	Glossina	pallidipes	Glossina pallidipes	Terrestrial	Laboratory	Holo	Adult	Adult	within	Mixed	0.68	2022-10-01	NA	0.5	19	24	240	Constant	Ctmin	0.25	335	4.5	0.1	20	7.8	0.3	12	Onset spasms	Graph	Terblanche, J	Phenotypic plasticity and geographic variation in thermal tolerance and water loss of the tsetse Glossina pallidipes (Diptera: Glossinidae): Implications for distribution modelling	American Journal of Tropical Medicine and Hygiene	2006	https://www.ncbi.nlm.nih.gov/pmc/articles/PMC1463997/	0.66	0.00032	55.9017	-5
635	819	119	59	Diptera	Glossinidae	Glossina	pallidipes	Glossina pallidipes	Terrestrial	Laboratory	Holo	Adult	Adult	within	Mixed	0.68	2022-10-01	NA	0.5	24	29	240	Constant	Ctmin	0.25	335	7.8	0.3	12	7.2	0.2	20	Onset spasms	Graph	Terblanche, J	Phenotypic plasticity and geographic variation in thermal tolerance and water loss of the tsetse Glossina pallidipes (Diptera: Glossinidae): Implications for distribution modelling	American Journal of Tropical Medicine and Hygiene	2006	https://www.ncbi.nlm.nih.gov/pmc/articles/PMC1463997/	-0.12	0.00038	51.2989	-5
636	819	119	59	Diptera	Glossinidae	Glossina	pallidipes	Glossina pallidipes	Terrestrial	Laboratory	Holo	Adult	Adult	within	Mixed	0.68	2022-10-01	NA	0.5	16	19	24	Constant	Ctmin	0.25	336	6.11097	0.300126	10	5.96974	0.295712	10	Onset spasms	Graph	Terblanche, J	Phenotypic plasticity and geographic variation in thermal tolerance and water loss of the tsetse Glossina pallidipes (Diptera: Glossinidae): Implications for distribution modelling	American Journal of Tropical Medicine and Hygiene	2006	https://www.ncbi.nlm.nih.gov/pmc/articles/PMC1463997/	-0.0470786	0.00197246	22.5162	-3
637	819	119	59	Diptera	Glossinidae	Glossina	pallidipes	Glossina pallidipes	Terrestrial	Laboratory	Holo	Adult	Adult	within	Mixed	0.68	2022-10-01	NA	0.5	16	19	72	Constant	Ctmin	0.25	337	5.71375	0.295712	10	5.79319	0.291299	10	Onset spasms	Graph	Terblanche, J	Phenotypic plasticity and geographic variation in thermal tolerance and water loss of the tsetse Glossina pallidipes (Diptera: Glossinidae): Implications for distribution modelling	American Journal of Tropical Medicine and Hygiene	2006	https://www.ncbi.nlm.nih.gov/pmc/articles/PMC1463997/	0.0264817	0.00191445	22.8548	-3
638	819	119	59	Diptera	Glossinidae	Glossina	pallidipes	Glossina pallidipes	Terrestrial	Laboratory	Holo	Adult	Adult	within	Mixed	0.68	2022-10-01	NA	0.5	16	19	120	Constant	Ctmin	0.25	338	5.06494	0.295712	10	5.25914	0.286885	10	Onset spasms	Graph	Terblanche, J	Phenotypic plasticity and geographic variation in thermal tolerance and water loss of the tsetse Glossina pallidipes (Diptera: Glossinidae): Implications for distribution modelling	American Journal of Tropical Medicine and Hygiene	2006	https://www.ncbi.nlm.nih.gov/pmc/articles/PMC1463997/	0.0647331	0.0018861	23.026	-3
639	819	119	59	Diptera	Glossinidae	Glossina	pallidipes	Glossina pallidipes	Terrestrial	Laboratory	Holo	Adult	Adult	within	Mixed	0.68	2022-10-01	NA	0.5	16	19	168	Constant	Ctmin	0.25	339	5.50631	0.291299	10	5.44451	0.291299	10	Onset spasms	Graph	Terblanche, J	Phenotypic plasticity and geographic variation in thermal tolerance and water loss of the tsetse Glossina pallidipes (Diptera: Glossinidae): Implications for distribution modelling	American Journal of Tropical Medicine and Hygiene	2006	https://www.ncbi.nlm.nih.gov/pmc/articles/PMC1463997/	-0.0205969	0.00188567	23.0286	-3
640	819	119	59	Diptera	Glossinidae	Glossina	pallidipes	Glossina pallidipes	Terrestrial	Laboratory	Holo	Adult	Adult	within	Mixed	0.68	2022-10-01	NA	0.5	16	19	216	Constant	Ctmin	0.25	340	5.29004	0.300126	10	5.62106	0.282472	10	Onset spasms	Graph	Terblanche, J	Phenotypic plasticity and geographic variation in thermal tolerance and water loss of the tsetse Glossina pallidipes (Diptera: Glossinidae): Implications for distribution modelling	American Journal of Tropical Medicine and Hygiene	2006	https://www.ncbi.nlm.nih.gov/pmc/articles/PMC1463997/	0.11034	0.0018874	23.018	-3
641	819	119	59	Diptera	Glossinidae	Glossina	pallidipes	Glossina pallidipes	Terrestrial	Laboratory	Holo	Adult	Adult	within	Mixed	0.68	2022-10-01	NA	0.5	19	21	24	Constant	Ctmin	0.25	336	5.96974	0.295712	10	6.32282	0.291299	10	Onset spasms	Graph	Terblanche, J	Phenotypic plasticity and geographic variation in thermal tolerance and water loss of the tsetse Glossina pallidipes (Diptera: Glossinidae): Implications for distribution modelling	American Journal of Tropical Medicine and Hygiene	2006	https://www.ncbi.nlm.nih.gov/pmc/articles/PMC1463997/	0.176545	0.00430752	15.2365	-2
642	819	119	59	Diptera	Glossinidae	Glossina	pallidipes	Glossina pallidipes	Terrestrial	Laboratory	Holo	Adult	Adult	within	Mixed	0.68	2022-10-01	NA	0.5	19	21	72	Constant	Ctmin	0.25	337	5.79319	0.291299	10	5.85498	0.295712	10	Onset spasms	Graph	Terblanche, J	Phenotypic plasticity and geographic variation in thermal tolerance and water loss of the tsetse Glossina pallidipes (Diptera: Glossinidae): Implications for distribution modelling	American Journal of Tropical Medicine and Hygiene	2006	https://www.ncbi.nlm.nih.gov/pmc/articles/PMC1463997/	0.0308953	0.00430752	15.2365	-2
643	819	119	59	Diptera	Glossinidae	Glossina	pallidipes	Glossina pallidipes	Terrestrial	Laboratory	Holo	Adult	Adult	within	Mixed	0.68	2022-10-01	NA	0.5	19	21	120	Constant	Ctmin	0.25	338	5.25914	0.286885	10	6.186	0.291299	10	Onset spasms	Graph	Terblanche, J	Phenotypic plasticity and geographic variation in thermal tolerance and water loss of the tsetse Glossina pallidipes (Diptera: Glossinidae): Implications for distribution modelling	American Journal of Tropical Medicine and Hygiene	2006	https://www.ncbi.nlm.nih.gov/pmc/articles/PMC1463997/	0.46343	0.00417895	15.4691	-2
644	819	119	59	Diptera	Glossinidae	Glossina	pallidipes	Glossina pallidipes	Terrestrial	Laboratory	Holo	Adult	Adult	within	Mixed	0.68	2022-10-01	NA	0.5	19	21	168	Constant	Ctmin	0.25	339	5.44451	0.291299	10	5.92119	0.286885	10	Onset spasms	Graph	Terblanche, J	Phenotypic plasticity and geographic variation in thermal tolerance and water loss of the tsetse Glossina pallidipes (Diptera: Glossinidae): Implications for distribution modelling	American Journal of Tropical Medicine and Hygiene	2006	https://www.ncbi.nlm.nih.gov/pmc/articles/PMC1463997/	0.238335	0.00417895	15.4691	-2
645	819	119	59	Diptera	Glossinidae	Glossina	pallidipes	Glossina pallidipes	Terrestrial	Laboratory	Holo	Adult	Adult	within	Mixed	0.68	2022-10-01	NA	0.5	19	21	216	Constant	Ctmin	0.25	340	5.62106	0.282472	10	6.16393	0.295712	10	Onset spasms	Graph	Terblanche, J	Phenotypic plasticity and geographic variation in thermal tolerance and water loss of the tsetse Glossina pallidipes (Diptera: Glossinidae): Implications for distribution modelling	American Journal of Tropical Medicine and Hygiene	2006	https://www.ncbi.nlm.nih.gov/pmc/articles/PMC1463997/	0.271438	0.0041809	15.4655	-2
646	819	119	59	Diptera	Glossinidae	Glossina	pallidipes	Glossina pallidipes	Terrestrial	Laboratory	Holo	Adult	Adult	within	Mixed	0.68	2022-10-01	NA	0.5	21	24	24	Constant	Ctmin	0.25	336	6.32282	0.291299	10	6.47289	0.313367	10	Onset spasms	Graph	Terblanche, J	Phenotypic plasticity and geographic variation in thermal tolerance and water loss of the tsetse Glossina pallidipes (Diptera: Glossinidae): Implications for distribution modelling	American Journal of Tropical Medicine and Hygiene	2006	https://www.ncbi.nlm.nih.gov/pmc/articles/PMC1463997/	0.050021	0.00203393	22.1734	-3
647	819	119	59	Diptera	Glossinidae	Glossina	pallidipes	Glossina pallidipes	Terrestrial	Laboratory	Holo	Adult	Adult	within	Mixed	0.68	2022-10-01	NA	0.5	21	24	72	Constant	Ctmin	0.25	337	5.85498	0.295712	10	6.52585	0.308953	10	Onset spasms	Graph	Terblanche, J	Phenotypic plasticity and geographic variation in thermal tolerance and water loss of the tsetse Glossina pallidipes (Diptera: Glossinidae): Implications for distribution modelling	American Journal of Tropical Medicine and Hygiene	2006	https://www.ncbi.nlm.nih.gov/pmc/articles/PMC1463997/	0.223623	0.0020322	22.1828	-3
648	819	119	59	Diptera	Glossinidae	Glossina	pallidipes	Glossina pallidipes	Terrestrial	Laboratory	Holo	Adult	Adult	within	Mixed	0.68	2022-10-01	NA	0.5	21	24	120	Constant	Ctmin	0.25	338	6.186	0.291299	10	6.95397	0.300126	10	Onset spasms	Graph	Terblanche, J	Phenotypic plasticity and geographic variation in thermal tolerance and water loss of the tsetse Glossina pallidipes (Diptera: Glossinidae): Implications for distribution modelling	American Journal of Tropical Medicine and Hygiene	2006	https://www.ncbi.nlm.nih.gov/pmc/articles/PMC1463997/	0.25599	0.00194367	22.6824	-3
649	819	119	59	Diptera	Glossinidae	Glossina	pallidipes	Glossina pallidipes	Terrestrial	Laboratory	Holo	Adult	Adult	within	Mixed	0.68	2022-10-01	NA	0.5	21	24	168	Constant	Ctmin	0.25	339	5.92119	0.286885	10	6.68033	0.308953	10	Onset spasms	Graph	Terblanche, J	Phenotypic plasticity and geographic variation in thermal tolerance and water loss of the tsetse Glossina pallidipes (Diptera: Glossinidae): Implications for distribution modelling	American Journal of Tropical Medicine and Hygiene	2006	https://www.ncbi.nlm.nih.gov/pmc/articles/PMC1463997/	0.253047	0.00197506	22.5014	-3
650	819	119	59	Diptera	Glossinidae	Glossina	pallidipes	Glossina pallidipes	Terrestrial	Laboratory	Holo	Adult	Adult	within	Mixed	0.68	2022-10-01	NA	0.5	21	24	216	Constant	Ctmin	0.25	340	6.16393	0.295712	10	6.54351	0.30454	10	Onset spasms	Graph	Terblanche, J	Phenotypic plasticity and geographic variation in thermal tolerance and water loss of the tsetse Glossina pallidipes (Diptera: Glossinidae): Implications for distribution modelling	American Journal of Tropical Medicine and Hygiene	2006	https://www.ncbi.nlm.nih.gov/pmc/articles/PMC1463997/	0.126524	0.00200212	22.3489	-3
651	986	223	67	Blattodea	Hodotermitidae	Hodotermes	mossambicus	Hodotermes mossambicus	Terrestrial	Laboratory	Hemi	Adult	Adult	within	Unknown	28	10	23.83	0.5	15	20	360	Constant	Ctmin	1	341	5.27933	0.332402	9	5.72905	0.273743	9	Loss of activity	Graph	Mitchell, J	Critical thermal limits and temperature tolerance in the harvester termite Hodotermes mossambicus (Hagen)	Journal of Insect Physiology	1993	https://www.sciencedirect.com/science/article/pii/0022191093900856	0.0899441	0.000824118	34.8342	-5
652	986	223	67	Blattodea	Hodotermitidae	Hodotermes	mossambicus	Hodotermes mossambicus	Terrestrial	Laboratory	Hemi	Adult	Adult	within	Unknown	28	10	23.83	0.5	20	25	360	Constant	Ctmin	1	341	5.72905	0.273743	9	6.08101	0.488827	9	Loss of activity	Graph	Mitchell, J	Critical thermal limits and temperature tolerance in the harvester termite Hodotermes mossambicus (Hagen)	Journal of Insect Physiology	1993	https://www.sciencedirect.com/science/article/pii/0022191093900856	0.0703911	0.00139505	26.7735	-5
653	986	223	67	Blattodea	Hodotermitidae	Hodotermes	mossambicus	Hodotermes mossambicus	Terrestrial	Laboratory	Hemi	Adult	Adult	within	Unknown	28	10	23.83	0.5	25	30	360	Constant	Ctmin	1	341	6.08101	0.488827	9	7.13687	0.293296	9	Loss of activity	Graph	Mitchell, J	Critical thermal limits and temperature tolerance in the harvester termite Hodotermes mossambicus (Hagen)	Journal of Insect Physiology	1993	https://www.sciencedirect.com/science/article/pii/0022191093900856	0.211173	0.00144433	26.3128	-5
654	986	223	67	Blattodea	Hodotermitidae	Hodotermes	mossambicus	Hodotermes mossambicus	Terrestrial	Laboratory	Hemi	Adult	Adult	within	Unknown	28	10	23.83	0.5	30	35	360	Constant	Ctmin	1	341	7.13687	0.293296	9	8.11453	0.351955	9	Loss of activity	Graph	Mitchell, J	Critical thermal limits and temperature tolerance in the harvester termite Hodotermes mossambicus (Hagen)	Journal of Insect Physiology	1993	https://www.sciencedirect.com/science/article/pii/0022191093900856	0.195531	0.000932867	32.7409	-5
655	986	223	67	Blattodea	Hodotermitidae	Hodotermes	mossambicus	Hodotermes mossambicus	Terrestrial	Laboratory	Hemi	Adult	Adult	within	Unknown	28	10	9.27	0.5	15	20	360	Constant	Ctmin	1	342	5.92458	0.293296	9	5.67039	0.25419	9	Loss of activity	Graph	Mitchell, J	Critical thermal limits and temperature tolerance in the harvester termite Hodotermes mossambicus (Hagen)	Journal of Insect Physiology	1993	https://www.sciencedirect.com/science/article/pii/0022191093900856	-0.050838	0.000669489	38.6481	-5
656	986	223	67	Blattodea	Hodotermitidae	Hodotermes	mossambicus	Hodotermes mossambicus	Terrestrial	Laboratory	Hemi	Adult	Adult	within	Unknown	28	10	9.27	9.27	20	25	360	Constant	Ctmin	1	342	5.67039	0.25419	9	6.0419	0.351955	9	Loss of activity	Graph	Mitchell, J	Critical thermal limits and temperature tolerance in the harvester termite Hodotermes mossambicus (Hagen)	Journal of Insect Physiology	1993	https://www.sciencedirect.com/science/article/pii/0022191093900856	0.0743017	0.000837711	34.5504	-5
657	986	223	67	Blattodea	Hodotermitidae	Hodotermes	mossambicus	Hodotermes mossambicus	Terrestrial	Laboratory	Hemi	Adult	Adult	within	Unknown	28	10	9.27	9.27	25	30	360	Constant	Ctmin	1	342	6.0419	0.351955	9	7.52793	0.312849	9	Loss of activity	Graph	Mitchell, J	Critical thermal limits and temperature tolerance in the harvester termite Hodotermes mossambicus (Hagen)	Journal of Insect Physiology	1993	https://www.sciencedirect.com/science/article/pii/0022191093900856	0.297207	0.000985543	31.8539	-5
658	986	223	67	Blattodea	Hodotermitidae	Hodotermes	mossambicus	Hodotermes mossambicus	Terrestrial	Laboratory	Hemi	Adult	Adult	within	Unknown	28	10	9.27	9.27	30	35	360	Constant	Ctmin	1	342	7.52793	0.312849	9	8.11453	0.293296	9	Loss of activity	Graph	Mitchell, J	Critical thermal limits and temperature tolerance in the harvester termite Hodotermes mossambicus (Hagen)	Journal of Insect Physiology	1993	https://www.sciencedirect.com/science/article/pii/0022191093900856	0.117318	0.000817321	34.9787	-5
659	986	223	67	Blattodea	Hodotermitidae	Hodotermes	mossambicus	Hodotermes mossambicus	Terrestrial	Laboratory	Hemi	Adult	Adult	within	Unknown	28	10	5.92	5.92	15	20	360	Constant	Ctmin	1	343	6.76536	0.293296	9	6.94134	0.410615	9	Loss of activity	Graph	Mitchell, J	Critical thermal limits and temperature tolerance in the harvester termite Hodotermes mossambicus (Hagen)	Journal of Insect Physiology	1993	https://www.sciencedirect.com/science/article/pii/0022191093900856	0.0351955	0.00113167	29.7262	-5
660	986	223	67	Blattodea	Hodotermitidae	Hodotermes	mossambicus	Hodotermes mossambicus	Terrestrial	Laboratory	Hemi	Adult	Adult	within	Unknown	28	10	5.92	5.92	20	25	360	Constant	Ctmin	1	343	6.94134	0.410615	9	7.39106	0.273743	9	Loss of activity	Graph	Mitchell, J	Critical thermal limits and temperature tolerance in the harvester termite Hodotermes mossambicus (Hagen)	Journal of Insect Physiology	1993	https://www.sciencedirect.com/science/article/pii/0022191093900856	0.0899441	0.0010824	30.3953	-5
661	986	223	67	Blattodea	Hodotermitidae	Hodotermes	mossambicus	Hodotermes mossambicus	Terrestrial	Laboratory	Hemi	Adult	Adult	within	Unknown	28	10	5.92	5.92	25	30	360	Constant	Ctmin	1	343	7.39106	0.273743	9	9.18994	0.567039	9	Loss of activity	Graph	Mitchell, J	Critical thermal limits and temperature tolerance in the harvester termite Hodotermes mossambicus (Hagen)	Journal of Insect Physiology	1993	https://www.sciencedirect.com/science/article/pii/0022191093900856	0.359777	0.00176208	23.8225	-5
662	986	223	67	Blattodea	Hodotermitidae	Hodotermes	mossambicus	Hodotermes mossambicus	Terrestrial	Laboratory	Hemi	Adult	Adult	within	Unknown	28	10	5.92	5.92	30	35	360	Constant	Ctmin	1	343	9.18994	0.567039	9	10.3827	0.410615	9	Loss of activity	Graph	Mitchell, J	Critical thermal limits and temperature tolerance in the harvester termite Hodotermes mossambicus (Hagen)	Journal of Insect Physiology	1993	https://www.sciencedirect.com/science/article/pii/0022191093900856	0.238547	0.00217839	21.4256	-5
663	986	223	67	Blattodea	Hodotermitidae	Hodotermes	mossambicus	Hodotermes mossambicus	Terrestrial	Laboratory	Hemi	Adult	Adult	within	Unknown	28	10	23.83	23.83	20	15	360	Constant	Ctmax	1	344	45.7381	0.410783	9	45.6611	0.487805	9	Loss of activity	Graph	Mitchell, J	Critical thermal limits and temperature tolerance in the harvester termite Hodotermes mossambicus (Hagen)	Journal of Insect Physiology	1993	https://www.sciencedirect.com/science/article/pii/0022191093900856	0.0154044	0.00180754	23.521	5
664	986	223	67	Blattodea	Hodotermitidae	Hodotermes	mossambicus	Hodotermes mossambicus	Terrestrial	Laboratory	Hemi	Adult	Adult	within	Unknown	28	10	23.83	23.83	25	20	360	Constant	Ctmax	1	344	46.8678	0.269576	9	45.7381	0.410783	9	Loss of activity	Graph	Mitchell, J	Critical thermal limits and temperature tolerance in the harvester termite Hodotermes mossambicus (Hagen)	Journal of Insect Physiology	1993	https://www.sciencedirect.com/science/article/pii/0022191093900856	0.225931	0.00107295	30.5288	5
665	986	223	67	Blattodea	Hodotermitidae	Hodotermes	mossambicus	Hodotermes mossambicus	Terrestrial	Laboratory	Hemi	Adult	Adult	within	Unknown	28	10	23.83	23.83	30	25	360	Constant	Ctmax	1	344	47.3042	0.385109	9	46.8678	0.269576	9	Loss of activity	Graph	Mitchell, J	Critical thermal limits and temperature tolerance in the harvester termite Hodotermes mossambicus (Hagen)	Journal of Insect Physiology	1993	https://www.sciencedirect.com/science/article/pii/0022191093900856	0.0872914	0.000982135	31.9091	5
666	986	223	67	Blattodea	Hodotermitidae	Hodotermes	mossambicus	Hodotermes mossambicus	Terrestrial	Laboratory	Hemi	Adult	Adult	within	Unknown	28	10	23.83	23.83	35	30	360	Constant	Ctmax	1	344	48.5751	0.320924	9	47.3042	0.385109	9	Loss of activity	Graph	Mitchell, J	Critical thermal limits and temperature tolerance in the harvester termite Hodotermes mossambicus (Hagen)	Journal of Insect Physiology	1993	https://www.sciencedirect.com/science/article/pii/0022191093900856	0.254172	0.00111689	29.9222	5
667	986	223	67	Blattodea	Hodotermitidae	Hodotermes	mossambicus	Hodotermes mossambicus	Terrestrial	Laboratory	Hemi	Early life	Early life	within	Unknown	28	10	9.27	9.27	20	15	360	Constant	Ctmax	1	345	46.0077	0.385109	9	45.8151	0.436457	9	Loss of activity	Graph	Mitchell, J	Critical thermal limits and temperature tolerance in the harvester termite Hodotermes mossambicus (Hagen)	Journal of Insect Physiology	1993	https://www.sciencedirect.com/science/article/pii/0022191093900856	0.0385109	0.00150579	25.7702	5
668	986	223	67	Blattodea	Hodotermitidae	Hodotermes	mossambicus	Hodotermes mossambicus	Terrestrial	Laboratory	Hemi	Early life	Early life	within	Unknown	28	10	9.27	9.27	25	20	360	Constant	Ctmax	1	345	46.6881	0.320924	9	46.0077	0.385109	9	Loss of activity	Graph	Mitchell, J	Critical thermal limits and temperature tolerance in the harvester termite Hodotermes mossambicus (Hagen)	Journal of Insect Physiology	1993	https://www.sciencedirect.com/science/article/pii/0022191093900856	0.136072	0.00111689	29.9222	5
669	986	223	67	Blattodea	Hodotermitidae	Hodotermes	mossambicus	Hodotermes mossambicus	Terrestrial	Laboratory	Hemi	Early life	Early life	within	Unknown	28	10	9.27	9.27	30	25	360	Constant	Ctmax	1	345	46.5597	0.282413	9	46.6881	0.320924	9	Loss of activity	Graph	Mitchell, J	Critical thermal limits and temperature tolerance in the harvester termite Hodotermes mossambicus (Hagen)	Journal of Insect Physiology	1993	https://www.sciencedirect.com/science/article/pii/0022191093900856	-0.0256739	0.000812221	35.0883	5
670	986	223	67	Blattodea	Hodotermitidae	Hodotermes	mossambicus	Hodotermes mossambicus	Terrestrial	Laboratory	Hemi	Early life	Early life	within	Unknown	28	10	9.27	9.27	35	30	360	Constant	Ctmax	1	345	48.3569	0.231065	9	46.5597	0.282413	9	Loss of activity	Graph	Mitchell, J	Critical thermal limits and temperature tolerance in the harvester termite Hodotermes mossambicus (Hagen)	Journal of Insect Physiology	1993	https://www.sciencedirect.com/science/article/pii/0022191093900856	0.359435	0.000591771	41.1077	5
671	986	223	67	Blattodea	Hodotermitidae	Hodotermes	mossambicus	Hodotermes mossambicus	Terrestrial	Laboratory	Hemi	Early life	Early life	within	Unknown	28	10	5.92	5.92	20	15	360	Constant	Ctmax	1	346	43.6842	0.436457	9	44.6855	0.397946	9	Loss of activity	Graph	Mitchell, J	Critical thermal limits and temperature tolerance in the harvester termite Hodotermes mossambicus (Hagen)	Journal of Insect Physiology	1993	https://www.sciencedirect.com/science/article/pii/0022191093900856	-0.200257	0.00155047	25.3962	5
672	986	223	67	Blattodea	Hodotermitidae	Hodotermes	mossambicus	Hodotermes mossambicus	Terrestrial	Laboratory	Hemi	Early life	Early life	within	Unknown	28	10	5.92	5.92	25	20	360	Constant	Ctmax	1	346	45.0449	0.449294	9	43.6842	0.436457	9	Loss of activity	Graph	Mitchell, J	Critical thermal limits and temperature tolerance in the harvester termite Hodotermes mossambicus (Hagen)	Journal of Insect Physiology	1993	https://www.sciencedirect.com/science/article/pii/0022191093900856	0.272144	0.00174382	23.9469	5
673	986	223	67	Blattodea	Hodotermitidae	Hodotermes	mossambicus	Hodotermes mossambicus	Terrestrial	Laboratory	Hemi	Early life	Early life	within	Unknown	28	10	5.92	5.92	30	25	360	Constant	Ctmax	1	346	45.1348	0.834403	9	45.0449	0.449294	9	Loss of activity	Graph	Mitchell, J	Critical thermal limits and temperature tolerance in the harvester termite Hodotermes mossambicus (Hagen)	Journal of Insect Physiology	1993	https://www.sciencedirect.com/science/article/pii/0022191093900856	0.0179718	0.00399153	15.8282	5
674	986	223	67	Blattodea	Hodotermitidae	Hodotermes	mossambicus	Hodotermes mossambicus	Terrestrial	Laboratory	Hemi	Early life	Early life	within	Unknown	28	10	5.92	5.92	35	30	360	Constant	Ctmax	1	346	46.8164	0.308087	9	45.1348	0.834403	9	Loss of activity	Graph	Mitchell, J	Critical thermal limits and temperature tolerance in the harvester termite Hodotermes mossambicus (Hagen)	Journal of Insect Physiology	1993	https://www.sciencedirect.com/science/article/pii/0022191093900856	0.336329	0.00351621	16.8641	5
675	932	224	79	Hemiptera	Pentatomidae	Nezara	viridula	Nezara viridula	Terrestrial	Field	Hemi	Adult	Adult	within	Mixed	31.25	10	NA	166.9	20	10	168	Constant	Ctmax	0.25	347	45	1.2	30	44.4	2	30	Onset spasms	Table	Chanthy, P	The effects of thermal acclimation on lethal temperatures and critical thermal limits in the green vegetable bug, Nezara viridula (L.) (Hemiptera: Pentatomidae)	Frontiers in Physiology	2012	https://www.ncbi.nlm.nih.gov/pmc/articles/PMC3520015/	0.06	0.00181333	23.4834	10
676	932	224	79	Hemiptera	Pentatomidae	Nezara	viridula	Nezara viridula	Terrestrial	Field	Hemi	Adult	Adult	within	Mixed	31.25	10	NA	166.9	25	20	168	Constant	Ctmax	0.25	347	45.9	0.8	30	45	1.2	30	Onset spasms	Table	Chanthy, P	The effects of thermal acclimation on lethal temperatures and critical thermal limits in the green vegetable bug, Nezara viridula (L.) (Hemiptera: Pentatomidae)	Frontiers in Physiology	2012	https://www.ncbi.nlm.nih.gov/pmc/articles/PMC3520015/	0.18	0.00277333	18.9889	5
677	932	224	79	Hemiptera	Pentatomidae	Nezara	viridula	Nezara viridula	Terrestrial	Field	Hemi	Adult	Adult	within	Mixed	31.25	10	NA	166.9	30	25	168	Constant	Ctmax	0.25	347	45.9	1.1	30	45.9	0.8	30	Onset spasms	Table	Chanthy, P	The effects of thermal acclimation on lethal temperatures and critical thermal limits in the green vegetable bug, Nezara viridula (L.) (Hemiptera: Pentatomidae)	Frontiers in Physiology	2012	https://www.ncbi.nlm.nih.gov/pmc/articles/PMC3520015/	0	0.00246667	20.1347	5
678	932	224	79	Hemiptera	Pentatomidae	Nezara	viridula	Nezara viridula	Terrestrial	Field	Hemi	Adult	Adult	within	Mixed	31.25	10	NA	166.9	35	30	168	Constant	Ctmax	0.25	347	46.1	1.8	30	45.9	1.1	30	Onset spasms	Table	Chanthy, P	The effects of thermal acclimation on lethal temperatures and critical thermal limits in the green vegetable bug, Nezara viridula (L.) (Hemiptera: Pentatomidae)	Frontiers in Physiology	2012	https://www.ncbi.nlm.nih.gov/pmc/articles/PMC3520015/	0.04	0.00593333	12.9823	5
679	932	224	79	Hemiptera	Pentatomidae	Nezara	viridula	Nezara viridula	Terrestrial	Field	Hemi	Adult	Adult	within	Mixed	31.25	10	NA	166.9	10	20	168	Constant	Ctmin	0.25	348	0.2	2.2	30	1	2.1	30	Loss of righting ability	Table	Chanthy, P	The effects of thermal acclimation on lethal temperatures and critical thermal limits in the green vegetable bug, Nezara viridula (L.) (Hemiptera: Pentatomidae)	Frontiers in Physiology	2012	https://www.ncbi.nlm.nih.gov/pmc/articles/PMC3520015/	0.08	0.00308333	18.009	-10
680	932	224	79	Hemiptera	Pentatomidae	Nezara	viridula	Nezara viridula	Terrestrial	Field	Hemi	Adult	Adult	within	Mixed	31.25	10	NA	166.9	20	25	168	Constant	Ctmin	0.25	348	1	2.1	30	1.2	1.9	30	Loss of righting ability	Table	Chanthy, P	The effects of thermal acclimation on lethal temperatures and critical thermal limits in the green vegetable bug, Nezara viridula (L.) (Hemiptera: Pentatomidae)	Frontiers in Physiology	2012	https://www.ncbi.nlm.nih.gov/pmc/articles/PMC3520015/	0.04	0.0106933	9.67038	-5
681	932	224	79	Hemiptera	Pentatomidae	Nezara	viridula	Nezara viridula	Terrestrial	Field	Hemi	Adult	Adult	within	Mixed	31.25	10	NA	166.9	25	30	168	Constant	Ctmin	0.25	348	1.2	1.9	30	2.2	2.8	30	Loss of righting ability	Table	Chanthy, P	The effects of thermal acclimation on lethal temperatures and critical thermal limits in the green vegetable bug, Nezara viridula (L.) (Hemiptera: Pentatomidae)	Frontiers in Physiology	2012	https://www.ncbi.nlm.nih.gov/pmc/articles/PMC3520015/	0.2	0.0152667	8.09334	-5
682	932	224	79	Hemiptera	Pentatomidae	Nezara	viridula	Nezara viridula	Terrestrial	Field	Hemi	Adult	Adult	within	Mixed	31.25	10	NA	166.9	30	35	168	Constant	Ctmin	0.25	348	2.2	2.8	30	4.6	3.1	30	Loss of righting ability	Table	Chanthy, P	The effects of thermal acclimation on lethal temperatures and critical thermal limits in the green vegetable bug, Nezara viridula (L.) (Hemiptera: Pentatomidae)	Frontiers in Physiology	2012	https://www.ncbi.nlm.nih.gov/pmc/articles/PMC3520015/	0.48	0.0232667	6.55591	-5
683	932	224	79	Hemiptera	Pentatomidae	Nezara	viridula	Nezara viridula	Terrestrial	Field	Hemi	Adult	Adult	within	Mixed	29.68	10	NA	166.9	20	10	168	Constant	Ctmax	0.25	349	45	0.7	30	45.2	1.8	30	Onset spasms	Table	Chanthy, P	The effects of thermal acclimation on lethal temperatures and critical thermal limits in the green vegetable bug, Nezara viridula (L.) (Hemiptera: Pentatomidae)	Frontiers in Physiology	2012	https://www.ncbi.nlm.nih.gov/pmc/articles/PMC3520015/	-0.02	0.00124333	28.36	10
684	932	224	79	Hemiptera	Pentatomidae	Nezara	viridula	Nezara viridula	Terrestrial	Field	Hemi	Adult	Adult	within	Mixed	29.68	10	NA	166.9	25	20	168	Constant	Ctmax	0.25	349	45.9	1.1	30	45	0.7	30	Onset spasms	Table	Chanthy, P	The effects of thermal acclimation on lethal temperatures and critical thermal limits in the green vegetable bug, Nezara viridula (L.) (Hemiptera: Pentatomidae)	Frontiers in Physiology	2012	https://www.ncbi.nlm.nih.gov/pmc/articles/PMC3520015/	0.18	0.00226667	21.0042	5
685	932	224	79	Hemiptera	Pentatomidae	Nezara	viridula	Nezara viridula	Terrestrial	Field	Hemi	Adult	Adult	within	Mixed	29.68	10	NA	166.9	30	25	168	Constant	Ctmax	0.25	349	46.4	0.8	30	45.9	1.1	30	Onset spasms	Table	Chanthy, P	The effects of thermal acclimation on lethal temperatures and critical thermal limits in the green vegetable bug, Nezara viridula (L.) (Hemiptera: Pentatomidae)	Frontiers in Physiology	2012	https://www.ncbi.nlm.nih.gov/pmc/articles/PMC3520015/	0.1	0.00246667	20.1347	5
686	932	224	79	Hemiptera	Pentatomidae	Nezara	viridula	Nezara viridula	Terrestrial	Field	Hemi	Adult	Adult	within	Mixed	29.68	10	NA	166.9	35	30	168	Constant	Ctmax	0.25	349	46.1	1.5	30	46.4	0.8	30	Onset spasms	Table	Chanthy, P	The effects of thermal acclimation on lethal temperatures and critical thermal limits in the green vegetable bug, Nezara viridula (L.) (Hemiptera: Pentatomidae)	Frontiers in Physiology	2012	https://www.ncbi.nlm.nih.gov/pmc/articles/PMC3520015/	-0.06	0.00385333	16.1095	5
687	932	224	79	Hemiptera	Pentatomidae	Nezara	viridula	Nezara viridula	Terrestrial	Field	Hemi	Adult	Adult	within	Mixed	29.68	10	NA	166.9	10	20	168	Constant	Ctmin	0.25	350	0.2	1.9	30	0.4	2.1	30	Loss of righting ability	Table	Chanthy, P	The effects of thermal acclimation on lethal temperatures and critical thermal limits in the green vegetable bug, Nezara viridula (L.) (Hemiptera: Pentatomidae)	Frontiers in Physiology	2012	https://www.ncbi.nlm.nih.gov/pmc/articles/PMC3520015/	0.02	0.00267333	19.3408	-10
688	932	224	79	Hemiptera	Pentatomidae	Nezara	viridula	Nezara viridula	Terrestrial	Field	Hemi	Adult	Adult	within	Mixed	29.68	10	NA	166.9	20	25	168	Constant	Ctmin	0.25	350	0.4	2.1	30	1.3	2.2	30	Loss of righting ability	Table	Chanthy, P	The effects of thermal acclimation on lethal temperatures and critical thermal limits in the green vegetable bug, Nezara viridula (L.) (Hemiptera: Pentatomidae)	Frontiers in Physiology	2012	https://www.ncbi.nlm.nih.gov/pmc/articles/PMC3520015/	0.18	0.0123333	9.0045	-5
689	932	224	79	Hemiptera	Pentatomidae	Nezara	viridula	Nezara viridula	Terrestrial	Field	Hemi	Adult	Adult	within	Mixed	29.68	10	NA	166.9	25	30	168	Constant	Ctmin	0.25	350	1.3	2.2	30	2.5	2.6	30	Loss of righting ability	Table	Chanthy, P	The effects of thermal acclimation on lethal temperatures and critical thermal limits in the green vegetable bug, Nezara viridula (L.) (Hemiptera: Pentatomidae)	Frontiers in Physiology	2012	https://www.ncbi.nlm.nih.gov/pmc/articles/PMC3520015/	0.24	0.0154667	8.04084	-5
690	932	224	79	Hemiptera	Pentatomidae	Nezara	viridula	Nezara viridula	Terrestrial	Field	Hemi	Adult	Adult	within	Mixed	29.68	10	NA	166.9	30	35	168	Constant	Ctmin	0.25	350	2.5	2.6	30	4.4	3	30	Loss of righting ability	Table	Chanthy, P	The effects of thermal acclimation on lethal temperatures and critical thermal limits in the green vegetable bug, Nezara viridula (L.) (Hemiptera: Pentatomidae)	Frontiers in Physiology	2012	https://www.ncbi.nlm.nih.gov/pmc/articles/PMC3520015/	0.38	0.0210133	6.89847	-5
691	917	225	40	Diptera	Drosophilidae	Drosophila	melanogaster	Drosophila melanogaster	Terrestrial	Laboratory	Holo	Whole life	Adult	between	Female	37.81	10	NA	0.95	18	16	NA	Constant	Ctmax	0.1	351	39.4467	0.368345	30	39.46	0.289589	30	Loss of activity	Depository - calculated in excel	van Heerwaarden, B	Limited scope for plasticity to increase upper thermal limits	Functional Ecology	2016	https://besjournals.onlinelibrary.wiley.com/doi/full/10.1111/1365-2435.12687	-0.00666666	0.0018295	23.3794	2
692	917	225	40	Diptera	Drosophilidae	Drosophila	melanogaster	Drosophila melanogaster	Terrestrial	Laboratory	Holo	Whole life	Adult	between	Female	37.81	10	NA	0.95	20	18	NA	Constant	Ctmax	0.1	351	39.6645	0.464434	31	39.4467	0.368345	30	Loss of activity	Depository - calculated in excel	van Heerwaarden, B	Limited scope for plasticity to increase upper thermal limits	Functional Ecology	2016	https://besjournals.onlinelibrary.wiley.com/doi/full/10.1111/1365-2435.12687	0.108925	0.00287016	18.6658	2
693	917	225	40	Diptera	Drosophilidae	Drosophila	melanogaster	Drosophila melanogaster	Terrestrial	Laboratory	Holo	Whole life	Adult	between	Female	37.81	10	NA	0.95	25	20	NA	Constant	Ctmax	0.1	351	39.9533	0.357899	30	39.6645	0.464434	31	Loss of activity	Depository - calculated in excel	van Heerwaarden, B	Limited scope for plasticity to increase upper thermal limits	Functional Ecology	2016	https://besjournals.onlinelibrary.wiley.com/doi/full/10.1111/1365-2435.12687	0.0577634	0.00044911	47.1871	5
694	917	225	40	Diptera	Drosophilidae	Drosophila	melanogaster	Drosophila melanogaster	Terrestrial	Laboratory	Holo	Whole life	Adult	between	Female	37.81	10	NA	0.95	28	25	NA	Constant	Ctmax	0.1	351	40.08	0.350763	30	39.9533	0.357899	30	Loss of activity	Depository - calculated in excel	van Heerwaarden, B	Limited scope for plasticity to increase upper thermal limits	Functional Ecology	2016	https://besjournals.onlinelibrary.wiley.com/doi/full/10.1111/1365-2435.12687	0.0422222	0.000930098	32.7896	3
695	917	225	40	Diptera	Drosophilidae	Drosophila	melanogaster	Drosophila melanogaster	Terrestrial	Laboratory	Holo	Whole life	Adult	between	Female	37.81	10	NA	0.95	30	28	NA	Constant	Ctmax	0.1	351	40.3267	0.370399	30	40.08	0.350763	30	Loss of activity	Depository - calculated in excel	van Heerwaarden, B	Limited scope for plasticity to increase upper thermal limits	Functional Ecology	2016	https://besjournals.onlinelibrary.wiley.com/doi/full/10.1111/1365-2435.12687	0.123333	0.00216858	21.474	2
696	917	226	40	Diptera	Drosophilidae	Drosophila	melanogaster	Drosophila melanogaster	Terrestrial	Laboratory	Holo	Whole life	Adult	between	Female	17.52	10	NA	0.95	18	16	NA	Constant	Ctmax	0.1	352	39.4433	0.329768	30	39.4667	0.357514	30	Loss of activity	Depository - calculated in excel	van Heerwaarden, B	Limited scope for plasticity to increase upper thermal limits	Functional Ecology	2016	https://besjournals.onlinelibrary.wiley.com/doi/full/10.1111/1365-2435.12687	-0.0116667	0.00197136	22.5225	2
697	917	226	40	Diptera	Drosophilidae	Drosophila	melanogaster	Drosophila melanogaster	Terrestrial	Laboratory	Holo	Whole life	Adult	between	Female	17.52	10	NA	0.95	20	18	NA	Constant	Ctmax	0.1	352	39.8032	0.32299	31	39.4433	0.329768	30	Loss of activity	Depository - calculated in excel	van Heerwaarden, B	Limited scope for plasticity to increase upper thermal limits	Functional Ecology	2016	https://besjournals.onlinelibrary.wiley.com/doi/full/10.1111/1365-2435.12687	0.179946	0.00174754	23.9214	2
698	917	226	40	Diptera	Drosophilidae	Drosophila	melanogaster	Drosophila melanogaster	Terrestrial	Laboratory	Holo	Whole life	Adult	between	Female	17.52	10	NA	0.95	25	20	NA	Constant	Ctmax	0.1	352	40.1467	0.363634	30	39.8032	0.32299	31	Loss of activity	Depository - calculated in excel	van Heerwaarden, B	Limited scope for plasticity to increase upper thermal limits	Functional Ecology	2016	https://besjournals.onlinelibrary.wiley.com/doi/full/10.1111/1365-2435.12687	0.0686882	0.000310916	56.7124	5
699	917	226	40	Diptera	Drosophilidae	Drosophila	melanogaster	Drosophila melanogaster	Terrestrial	Laboratory	Holo	Whole life	Adult	between	Female	17.52	10	NA	0.95	28	25	NA	Constant	Ctmax	0.1	352	40.1833	0.297209	30	40.1467	0.363634	30	Loss of activity	Depository - calculated in excel	van Heerwaarden, B	Limited scope for plasticity to increase upper thermal limits	Functional Ecology	2016	https://besjournals.onlinelibrary.wiley.com/doi/full/10.1111/1365-2435.12687	0.0122222	0.000816901	34.9877	3
700	917	226	40	Diptera	Drosophilidae	Drosophila	melanogaster	Drosophila melanogaster	Terrestrial	Laboratory	Holo	Whole life	Adult	between	Female	17.52	10	NA	0.95	30	28	NA	Constant	Ctmax	0.1	352	40.4533	0.37576	30	40.1833	0.297209	30	Loss of activity	Depository - calculated in excel	van Heerwaarden, B	Limited scope for plasticity to increase upper thermal limits	Functional Ecology	2016	https://besjournals.onlinelibrary.wiley.com/doi/full/10.1111/1365-2435.12687	0.135	0.00191274	22.865	2
701	917	227	40	Diptera	Drosophilidae	Drosophila	melanogaster	Drosophila melanogaster	Terrestrial	Laboratory	Holo	Whole life	Adult	between	Female	37.81	10	NA	0.95	23	20	NA	Fluctuating	Ctmax	0.1	353	39.7966	0.242727	29	39.7241	0.261391	29	Loss of activity	Depository - calculated in excel	van Heerwaarden, B	Limited scope for plasticity to increase upper thermal limits	Functional Ecology	2016	https://besjournals.onlinelibrary.wiley.com/doi/full/10.1111/1365-2435.12687	0.0241379	0.000487515	45.2904	3
702	917	227	40	Diptera	Drosophilidae	Drosophila	melanogaster	Drosophila melanogaster	Terrestrial	Laboratory	Holo	Whole life	Adult	between	Female	37.81	10	NA	0.95	25	23	NA	Fluctuating	Ctmax	0.1	353	39.9533	0.357899	30	39.7966	0.242727	29	Loss of activity	Depository - calculated in excel	van Heerwaarden, B	Limited scope for plasticity to increase upper thermal limits	Functional Ecology	2016	https://besjournals.onlinelibrary.wiley.com/doi/full/10.1111/1365-2435.12687	0.0783908	0.00157533	25.195	2
703	917	227	40	Diptera	Drosophilidae	Drosophila	melanogaster	Drosophila melanogaster	Terrestrial	Laboratory	Holo	Whole life	Adult	between	Female	37.81	10	NA	0.95	26	25	NA	Fluctuating	Ctmax	0.1	353	40.03	0.256165	30	39.9533	0.357899	30	Loss of activity	Depository - calculated in excel	van Heerwaarden, B	Limited scope for plasticity to increase upper thermal limits	Functional Ecology	2016	https://besjournals.onlinelibrary.wiley.com/doi/full/10.1111/1365-2435.12687	0.0766667	0.00645709	12.4446	1
704	917	227	40	Diptera	Drosophilidae	Drosophila	melanogaster	Drosophila melanogaster	Terrestrial	Laboratory	Holo	Whole life	Adult	between	Female	37.81	10	NA	0.95	28	26	NA	Fluctuating	Ctmax	0.1	353	40.1458	0.314821	24	40.03	0.256165	30	Loss of activity	Depository - calculated in excel	van Heerwaarden, B	Limited scope for plasticity to increase upper thermal limits	Functional Ecology	2016	https://besjournals.onlinelibrary.wiley.com/doi/full/10.1111/1365-2435.12687	0.0579167	0.00157926	25.1636	2
705	917	228	40	Diptera	Drosophilidae	Drosophila	melanogaster	Drosophila melanogaster	Terrestrial	Laboratory	Holo	Whole life	Adult	between	Female	17.52	10	NA	0.95	23	20	NA	Fluctuating	Ctmax	0.1	354	40.0538	0.213973	26	40	0.311508	28	Loss of activity	Depository - calculated in excel	van Heerwaarden, B	Limited scope for plasticity to increase upper thermal limits	Functional Ecology	2016	https://besjournals.onlinelibrary.wiley.com/doi/full/10.1111/1365-2435.12687	0.0179487	0.000580728	41.4967	3
706	917	228	40	Diptera	Drosophilidae	Drosophila	melanogaster	Drosophila melanogaster	Terrestrial	Laboratory	Holo	Whole life	Adult	between	Female	17.52	10	NA	0.95	25	23	NA	Fluctuating	Ctmax	0.1	354	40.1467	0.363634	30	40.0538	0.213973	26	Loss of activity	Depository - calculated in excel	van Heerwaarden, B	Limited scope for plasticity to increase upper thermal limits	Functional Ecology	2016	https://besjournals.onlinelibrary.wiley.com/doi/full/10.1111/1365-2435.12687	0.0464103	0.00154215	25.4646	2
707	917	228	40	Diptera	Drosophilidae	Drosophila	melanogaster	Drosophila melanogaster	Terrestrial	Laboratory	Holo	Whole life	Adult	between	Female	17.52	10	NA	0.95	26	25	NA	Fluctuating	Ctmax	0.1	354	40.1259	0.248987	27	40.1467	0.363634	30	Loss of activity	Depository - calculated in excel	van Heerwaarden, B	Limited scope for plasticity to increase upper thermal limits	Functional Ecology	2016	https://besjournals.onlinelibrary.wiley.com/doi/full/10.1111/1365-2435.12687	-0.0207407	0.00670375	12.2135	1
708	917	228	40	Diptera	Drosophilidae	Drosophila	melanogaster	Drosophila melanogaster	Terrestrial	Laboratory	Holo	Whole life	Adult	between	Female	17.52	10	NA	0.95	28	26	NA	Fluctuating	Ctmax	0.1	354	40.224	0.212681	25	40.1259	0.248987	27	Loss of activity	Depository - calculated in excel	van Heerwaarden, B	Limited scope for plasticity to increase upper thermal limits	Functional Ecology	2016	https://besjournals.onlinelibrary.wiley.com/doi/full/10.1111/1365-2435.12687	0.049037	0.00102636	31.2141	2
709	917	225	40	Diptera	Drosophilidae	Drosophila	melanogaster	Drosophila melanogaster	Terrestrial	Laboratory	Holo	Whole life	Adult	between	Female	37.81	10	NA	0.95	37	25	1	Constant	Ctmax	0.1	355	40.1552	0.361135	29	39.9533	0.357899	30	Loss of activity	Depository - calculated in excel	van Heerwaarden, B	Limited scope for plasticity to increase upper thermal limits	Functional Ecology	2016	https://besjournals.onlinelibrary.wiley.com/doi/full/10.1111/1365-2435.12687	0.0168199	6.09e-05	128.161	12
710	917	226	40	Diptera	Drosophilidae	Drosophila	melanogaster	Drosophila melanogaster	Terrestrial	Laboratory	Holo	Whole life	Adult	between	Female	17.52	10	NA	0.95	37	25	1	Constant	Ctmax	0.1	356	40.3276	0.351422	29	40.1467	0.363634	30	Loss of activity	Depository - calculated in excel	van Heerwaarden, B	Limited scope for plasticity to increase upper thermal limits	Functional Ecology	2016	https://besjournals.onlinelibrary.wiley.com/doi/full/10.1111/1365-2435.12687	0.0150766	6.02e-05	128.904	12
711	740	228	63	Hemiptera	Gerridae	Halobates	germanus	Halobates germanus	Aquatic	Field	Hemi	Adult	Adult	within	Female	3.19	2022-10-01	NA	4.5	25	28	10	Constant	Ctmin	0.0666667	357	14.33	6.80312	17	14.32	14.3792	26	Loss of natural position	Table	Furuki, T	Temperature Acclimation Ability by an Oceanic Sea Skater, Halobatesgermanus, Inhabiting the Tropical Pacific Ocean	Insects	2018	https://www.mdpi.com/2075-4450/9/3/90	-0.00333333	1.1861	0.918204	-3
712	740	228	63	Hemiptera	Gerridae	Halobates	germanus	Halobates germanus	Aquatic	Field	Hemi	Adult	Adult	within	Female	3.19	2022-10-01	NA	4.5	28	31	10	Constant	Ctmin	0.0666667	357	14.32	14.3792	26	15.92	7.97616	18	Loss of natural position	Table	Furuki, T	Temperature Acclimation Ability by an Oceanic Sea Skater, Halobatesgermanus, Inhabiting the Tropical Pacific Ocean	Insects	2018	https://www.mdpi.com/2075-4450/9/3/90	0.533333	1.27631	0.88516	-3
713	740	228	63	Hemiptera	Gerridae	Halobates	germanus	Halobates germanus	Aquatic	Field	Hemi	Adult	Adult	within	Male	3.19	2022-10-01	NA	4.5	25	28	10	Constant	Ctmin	0.0666667	358	13.79	5.77235	17	13.79	6.85892	27	Loss of natural position	Table	Furuki, T	Temperature Acclimation Ability by an Oceanic Sea Skater, Halobatesgermanus, Inhabiting the Tropical Pacific Ocean	Insects	2018	https://www.mdpi.com/2075-4450/9/3/90	0	0.411378	1.55912	-3
714	740	228	63	Hemiptera	Gerridae	Halobates	germanus	Halobates germanus	Aquatic	Field	Hemi	Adult	Adult	within	Male	3.19	2022-10-01	NA	4.5	28	31	10	Constant	Ctmin	0.0666667	358	13.79	6.85892	27	16.94	12.6561	20	Loss of natural position	Table	Furuki, T	Temperature Acclimation Ability by an Oceanic Sea Skater, Halobatesgermanus, Inhabiting the Tropical Pacific Ocean	Insects	2018	https://www.mdpi.com/2075-4450/9/3/90	1.05	1.08348	0.960705	-3
715	755	229	102	Coleoptera	Chrysomelidae	Zygogramma	bicolorata	Zygogramma bicolorata	Terrestrial	Laboratory	Holo	Adult	Adult	within	Mixed	24.52	10	NA	31.68	25	19	10	Constant	Ctmax	0.25	359	45.3385	1.65822	30	45.3385	1.65822	30	Loss of righting ability	Graph	Chidawanyika, F	Effects of thermal regimes, starvation and age on heat tolerance of the parthenium beetle Zygogramma bicolorata (Coleoptera: Chrysomelidae) following dynamic and static protocols	PLoS ONE	2017	https://journals.plos.org/plosone/article?id=10.1371/journal.pone.0169371	0	0.00509201	14.0138	6
716	755	229	102	Coleoptera	Chrysomelidae	Zygogramma	bicolorata	Zygogramma bicolorata	Terrestrial	Laboratory	Holo	Adult	Adult	within	Mixed	24.52	10	NA	31.68	27	25	10	Constant	Ctmax	0.25	359	47.4981	1.63103	30	45.0175	1.60385	30	Loss of righting ability	Graph	Chidawanyika, F	Effects of thermal regimes, starvation and age on heat tolerance of the parthenium beetle Zygogramma bicolorata (Coleoptera: Chrysomelidae) following dynamic and static protocols	PLoS ONE	2017	https://journals.plos.org/plosone/article?id=10.1371/journal.pone.0169371	1.24027	0.043605	4.78886	2
717	755	229	102	Coleoptera	Chrysomelidae	Zygogramma	bicolorata	Zygogramma bicolorata	Terrestrial	Laboratory	Holo	Adult	Adult	within	Mixed	24.52	10	NA	31.68	35	27	10	Constant	Ctmax	0.25	359	44.5117	1.63103	30	47.4981	1.63103	30	Loss of righting ability	Graph	Chidawanyika, F	Effects of thermal regimes, starvation and age on heat tolerance of the parthenium beetle Zygogramma bicolorata (Coleoptera: Chrysomelidae) following dynamic and static protocols	PLoS ONE	2017	https://journals.plos.org/plosone/article?id=10.1371/journal.pone.0169371	-0.373298	0.00277111	18.9965	8
718	755	229	102	Coleoptera	Chrysomelidae	Zygogramma	bicolorata	Zygogramma bicolorata	Terrestrial	Laboratory	Holo	Adult	Adult	within	Mixed	24.52	10	NA	31.68	25	19	2	Constant	Ctmax	0.25	360	45.0175	1.60385	30	45.9903	1.63103	30	Loss of righting ability	Graph	Chidawanyika, F	Effects of thermal regimes, starvation and age on heat tolerance of the parthenium beetle Zygogramma bicolorata (Coleoptera: Chrysomelidae) following dynamic and static protocols	PLoS ONE	2017	https://journals.plos.org/plosone/article?id=10.1371/journal.pone.0169371	-0.162127	0.004845	14.3666	6
719	755	229	102	Coleoptera	Chrysomelidae	Zygogramma	bicolorata	Zygogramma bicolorata	Terrestrial	Laboratory	Holo	Adult	Adult	within	Mixed	24.52	10	NA	31.68	35	25	2	Constant	Ctmax	0.25	360	45.9416	1.60385	30	45.0175	1.60385	30	Loss of righting ability	Graph	Chidawanyika, F	Effects of thermal regimes, starvation and age on heat tolerance of the parthenium beetle Zygogramma bicolorata (Coleoptera: Chrysomelidae) following dynamic and static protocols	PLoS ONE	2017	https://journals.plos.org/plosone/article?id=10.1371/journal.pone.0169371	0.0924125	0.00171489	24.1481	10
720	755	229	102	Coleoptera	Chrysomelidae	Zygogramma	bicolorata	Zygogramma bicolorata	Terrestrial	Laboratory	Holo	Adult	Adult	within	Mixed	24.52	10	NA	31.68	25	19	4	Constant	Ctmax	0.25	361	45.0175	1.60385	30	45.7957	1.60385	30	Loss of righting ability	Graph	Chidawanyika, F	Effects of thermal regimes, starvation and age on heat tolerance of the parthenium beetle Zygogramma bicolorata (Coleoptera: Chrysomelidae) following dynamic and static protocols	PLoS ONE	2017	https://journals.plos.org/plosone/article?id=10.1371/journal.pone.0169371	-0.129702	0.00476358	14.4888	6
721	755	229	102	Coleoptera	Chrysomelidae	Zygogramma	bicolorata	Zygogramma bicolorata	Terrestrial	Laboratory	Holo	Adult	Adult	within	Mixed	24.52	10	NA	31.68	35	25	4	Constant	Ctmax	0.25	361	45.8735	1.63103	30	45.0175	1.60385	30	Loss of righting ability	Graph	Chidawanyika, F	Effects of thermal regimes, starvation and age on heat tolerance of the parthenium beetle Zygogramma bicolorata (Coleoptera: Chrysomelidae) following dynamic and static protocols	PLoS ONE	2017	https://journals.plos.org/plosone/article?id=10.1371/journal.pone.0169371	0.0856031	0.0017442	23.9443	10
722	804	230	40	Diptera	Drosophilidae	Drosophila	melanogaster	Drosophila melanogaster	Terrestrial	Laboratory	Holo	Adult	Adult	within	Female	55.6	50 - 60	NA	0.95	20	15	120	Constant	Ctmax	0.1	362	38.3299	0.958789	50	38.5695	0.735071	50	Onset spasms	Graph	Chown, S	Phenotypic variance, plasticity and heritability estimates of critical thermal limits depend on methodological context	Functional Ecology	2009	https://besjournals.onlinelibrary.wiley.com/doi/full/10.1111/j.1365-2435.2008.01481.x	-0.0479096	0.00116768	29.2642	5
723	804	230	40	Diptera	Drosophilidae	Drosophila	melanogaster	Drosophila melanogaster	Terrestrial	Laboratory	Holo	Adult	Adult	within	Female	55.6	50 - 60	NA	0.95	25	20	120	Constant	Ctmax	0.1	362	38.7277	1.05467	50	38.3299	0.958789	50	Onset spasms	Graph	Chown, S	Phenotypic variance, plasticity and heritability estimates of critical thermal limits depend on methodological context	Functional Ecology	2009	https://besjournals.onlinelibrary.wiley.com/doi/full/10.1111/j.1365-2435.2008.01481.x	0.079548	0.00162528	24.8048	5
724	804	230	40	Diptera	Drosophilidae	Drosophila	melanogaster	Drosophila melanogaster	Terrestrial	Laboratory	Holo	Adult	Adult	within	Female	55.6	50 - 60	NA	0.95	20	15	120	Constant	Ctmax	0.25	363	38.8859	0.926829	50	39.0893	1.05467	50	Onset spasms	Graph	Chown, S	Phenotypic variance, plasticity and heritability estimates of critical thermal limits depend on methodological context	Functional Ecology	2009	https://besjournals.onlinelibrary.wiley.com/doi/full/10.1111/j.1365-2435.2008.01481.x	-0.040678	0.00157707	25.1811	5
725	804	230	40	Diptera	Drosophilidae	Drosophila	melanogaster	Drosophila melanogaster	Terrestrial	Laboratory	Holo	Adult	Adult	within	Female	55.6	50 - 60	NA	0.95	25	20	120	Constant	Ctmax	0.25	363	39.2746	1.08663	50	38.8859	0.926829	50	Onset spasms	Graph	Chown, S	Phenotypic variance, plasticity and heritability estimates of critical thermal limits depend on methodological context	Functional Ecology	2009	https://besjournals.onlinelibrary.wiley.com/doi/full/10.1111/j.1365-2435.2008.01481.x	0.0777401	0.00163182	24.7551	5
726	804	230	40	Diptera	Drosophilidae	Drosophila	melanogaster	Drosophila melanogaster	Terrestrial	Laboratory	Holo	Adult	Adult	within	Female	55.6	50 - 60	NA	0.95	20	15	120	Constant	Ctmax	0.5	364	39.6316	1.37426	50	39.6271	1.62994	50	Onset spasms	Graph	Chown, S	Phenotypic variance, plasticity and heritability estimates of critical thermal limits depend on methodological context	Functional Ecology	2009	https://besjournals.onlinelibrary.wiley.com/doi/full/10.1111/j.1365-2435.2008.01481.x	0.000903956	0.00363625	16.5834	5
727	804	230	40	Diptera	Drosophilidae	Drosophila	melanogaster	Drosophila melanogaster	Terrestrial	Laboratory	Holo	Adult	Adult	within	Female	55.6	50 - 60	NA	0.95	25	20	120	Constant	Ctmax	0.5	364	39.9345	1.37426	50	39.6316	1.37426	50	Onset spasms	Graph	Chown, S	Phenotypic variance, plasticity and heritability estimates of critical thermal limits depend on methodological context	Functional Ecology	2009	https://besjournals.onlinelibrary.wiley.com/doi/full/10.1111/j.1365-2435.2008.01481.x	0.060565	0.00302176	18.1916	5
728	804	230	40	Diptera	Drosophilidae	Drosophila	melanogaster	Drosophila melanogaster	Terrestrial	Laboratory	Holo	Adult	Adult	within	Female	55.6	50 - 60	NA	0.95	15	20	120	Constant	Ctmin	0.1	365	3.76008	1.71009	50	4.6929	1.52686	50	Onset spasms	Graph	Chown, S	Phenotypic variance, plasticity and heritability estimates of critical thermal limits depend on methodological context	Functional Ecology	2009	https://besjournals.onlinelibrary.wiley.com/doi/full/10.1111/j.1365-2435.2008.01481.x	0.186564	0.00420456	15.422	-5
729	804	230	40	Diptera	Drosophilidae	Drosophila	melanogaster	Drosophila melanogaster	Terrestrial	Laboratory	Holo	Adult	Adult	within	Female	55.6	50 - 60	NA	0.95	20	25	120	Constant	Ctmin	0.1	365	4.6929	1.52686	50	4.03647	0.916117	50	Onset spasms	Graph	Chown, S	Phenotypic variance, plasticity and heritability estimates of critical thermal limits depend on methodological context	Functional Ecology	2009	https://besjournals.onlinelibrary.wiley.com/doi/full/10.1111/j.1365-2435.2008.01481.x	-0.131286	0.00253646	19.8557	-5
730	804	230	40	Diptera	Drosophilidae	Drosophila	melanogaster	Drosophila melanogaster	Terrestrial	Laboratory	Holo	Adult	Adult	within	Female	55.6	50 - 60	NA	0.95	15	20	120	Constant	Ctmin	0.25	366	4.41651	1.22149	50	4.95202	1.58794	50	Onset spasms	Graph	Chown, S	Phenotypic variance, plasticity and heritability estimates of critical thermal limits depend on methodological context	Functional Ecology	2009	https://besjournals.onlinelibrary.wiley.com/doi/full/10.1111/j.1365-2435.2008.01481.x	0.107102	0.00321086	17.6477	-5
731	804	230	40	Diptera	Drosophilidae	Drosophila	melanogaster	Drosophila melanogaster	Terrestrial	Laboratory	Holo	Adult	Adult	within	Female	55.6	50 - 60	NA	0.95	20	25	120	Constant	Ctmin	0.25	366	4.95202	1.58794	50	6.30806	1.09934	50	Onset spasms	Graph	Chown, S	Phenotypic variance, plasticity and heritability estimates of critical thermal limits depend on methodological context	Functional Ecology	2009	https://besjournals.onlinelibrary.wiley.com/doi/full/10.1111/j.1365-2435.2008.01481.x	0.271209	0.00298407	18.3061	-5
732	804	230	40	Diptera	Drosophilidae	Drosophila	melanogaster	Drosophila melanogaster	Terrestrial	Laboratory	Holo	Adult	Adult	within	Female	55.6	50 - 60	NA	0.95	15	20	120	Constant	Ctmin	0.5	367	6.73129	1.77116	50	5.27159	1.40471	50	Onset spasms	Graph	Chown, S	Phenotypic variance, plasticity and heritability estimates of critical thermal limits depend on methodological context	Functional Ecology	2009	https://besjournals.onlinelibrary.wiley.com/doi/full/10.1111/j.1365-2435.2008.01481.x	-0.291939	0.00408818	15.6399	-5
733	804	230	40	Diptera	Drosophilidae	Drosophila	melanogaster	Drosophila melanogaster	Terrestrial	Laboratory	Holo	Adult	Adult	within	Female	55.6	50 - 60	NA	0.95	20	25	120	Constant	Ctmin	0.5	367	5.27159	1.40471	50	6.72265	1.46579	50	Onset spasms	Graph	Chown, S	Phenotypic variance, plasticity and heritability estimates of critical thermal limits depend on methodological context	Functional Ecology	2009	https://besjournals.onlinelibrary.wiley.com/doi/full/10.1111/j.1365-2435.2008.01481.x	0.290211	0.0032974	17.4146	-5
734	804	231	72	Hymenoptera	Formicidae	Linepithema	humile	Linepithema humile	Terrestrial	Field	Holo	Adult	Adult	within	Female	33.92	10	0.5	0.5	20	15	168	Constant	Ctmax	0.05	368	37.7267	3.7685	50	37.8333	4.52219	50	Onset spasms	Graph	Chown, S	Phenotypic variance, plasticity and heritability estimates of critical thermal limits depend on methodological context	Functional Ecology	2009	https://besjournals.onlinelibrary.wiley.com/doi/full/10.1111/j.1365-2435.2008.01481.x	-0.0213178	0.0277214	6.00609	5
735	804	231	72	Hymenoptera	Formicidae	Linepithema	humile	Linepithema humile	Terrestrial	Field	Holo	Adult	Adult	within	Female	33.92	10	0.5	0.5	25	20	168	Constant	Ctmax	0.05	368	40.0291	4.37145	50	37.7267	3.7685	50	Onset spasms	Graph	Chown, S	Phenotypic variance, plasticity and heritability estimates of critical thermal limits depend on methodological context	Functional Ecology	2009	https://besjournals.onlinelibrary.wiley.com/doi/full/10.1111/j.1365-2435.2008.01481.x	0.460465	0.0266489	6.12576	5
736	804	231	72	Hymenoptera	Formicidae	Linepithema	humile	Linepithema humile	Terrestrial	Field	Holo	Adult	Adult	within	Female	33.92	10	0.5	0.5	30	25	168	Constant	Ctmax	0.05	368	38.1957	4.06998	50	40.0291	4.37145	50	Onset spasms	Graph	Chown, S	Phenotypic variance, plasticity and heritability estimates of critical thermal limits depend on methodological context	Functional Ecology	2009	https://besjournals.onlinelibrary.wiley.com/doi/full/10.1111/j.1365-2435.2008.01481.x	-0.366667	0.0285395	5.91939	5
737	804	231	72	Hymenoptera	Formicidae	Linepithema	humile	Linepithema humile	Terrestrial	Field	Holo	Adult	Adult	within	Female	33.92	10	0.5	0.5	20	15	168	Constant	Ctmax	0.1	369	37.9826	2.86406	50	41.0736	2.41184	50	Onset spasms	Graph	Chown, S	Phenotypic variance, plasticity and heritability estimates of critical thermal limits depend on methodological context	Functional Ecology	2009	https://besjournals.onlinelibrary.wiley.com/doi/full/10.1111/j.1365-2435.2008.01481.x	-0.618217	0.0112158	9.44244	5
738	804	231	72	Hymenoptera	Formicidae	Linepithema	humile	Linepithema humile	Terrestrial	Field	Holo	Adult	Adult	within	Female	33.92	10	0.5	0.5	25	20	168	Constant	Ctmax	0.1	369	41.1802	3.31628	50	37.9826	2.86406	50	Onset spasms	Graph	Chown, S	Phenotypic variance, plasticity and heritability estimates of critical thermal limits depend on methodological context	Functional Ecology	2009	https://besjournals.onlinelibrary.wiley.com/doi/full/10.1111/j.1365-2435.2008.01481.x	0.639535	0.0153604	8.06861	5
739	804	231	72	Hymenoptera	Formicidae	Linepithema	humile	Linepithema humile	Terrestrial	Field	Holo	Adult	Adult	within	Female	33.92	10	0.5	0.5	30	25	168	Constant	Ctmax	0.1	369	40.7752	3.61776	50	41.1802	3.31628	50	Onset spasms	Graph	Chown, S	Phenotypic variance, plasticity and heritability estimates of critical thermal limits depend on methodological context	Functional Ecology	2009	https://besjournals.onlinelibrary.wiley.com/doi/full/10.1111/j.1365-2435.2008.01481.x	-0.0810078	0.0192687	7.20401	5
740	804	231	72	Hymenoptera	Formicidae	Linepithema	humile	Linepithema humile	Terrestrial	Field	Holo	Adult	Adult	within	Female	33.92	10	0.5	0.5	20	15	168	Constant	Ctmax	0.25	370	43.5465	1.20592	50	44.2287	0.602959	50	Onset spasms	Graph	Chown, S	Phenotypic variance, plasticity and heritability estimates of critical thermal limits depend on methodological context	Functional Ecology	2009	https://besjournals.onlinelibrary.wiley.com/doi/full/10.1111/j.1365-2435.2008.01481.x	-0.136434	0.00145424	26.223	5
741	804	231	72	Hymenoptera	Formicidae	Linepithema	humile	Linepithema humile	Terrestrial	Field	Holo	Adult	Adult	within	Female	33.92	10	0.5	0.5	25	20	168	Constant	Ctmax	0.25	370	43.9729	1.5074	50	43.5465	1.20592	50	Onset spasms	Graph	Chown, S	Phenotypic variance, plasticity and heritability estimates of critical thermal limits depend on methodological context	Functional Ecology	2009	https://besjournals.onlinelibrary.wiley.com/doi/full/10.1111/j.1365-2435.2008.01481.x	0.0852713	0.00298119	18.3149	5
742	804	231	72	Hymenoptera	Formicidae	Linepithema	humile	Linepithema humile	Terrestrial	Field	Holo	Adult	Adult	within	Female	33.92	10	0.5	0.5	30	25	168	Constant	Ctmax	0.25	370	44.8256	1.20592	50	43.9729	1.5074	50	Onset spasms	Graph	Chown, S	Phenotypic variance, plasticity and heritability estimates of critical thermal limits depend on methodological context	Functional Ecology	2009	https://besjournals.onlinelibrary.wiley.com/doi/full/10.1111/j.1365-2435.2008.01481.x	0.170543	0.00298119	18.3149	5
743	804	231	72	Hymenoptera	Formicidae	Linepithema	humile	Linepithema humile	Terrestrial	Field	Holo	Adult	Adult	within	Female	33.92	10	0.5	0.5	20	15	168	Constant	Ctmax	0.5	371	44.9535	1.20592	50	45.3372	0.602959	50	Onset spasms	Graph	Chown, S	Phenotypic variance, plasticity and heritability estimates of critical thermal limits depend on methodological context	Functional Ecology	2009	https://besjournals.onlinelibrary.wiley.com/doi/full/10.1111/j.1365-2435.2008.01481.x	-0.0767442	0.00145424	26.223	5
744	804	231	72	Hymenoptera	Formicidae	Linepithema	humile	Linepithema humile	Terrestrial	Field	Holo	Adult	Adult	within	Female	33.92	10	0.5	0.5	25	20	168	Constant	Ctmax	0.5	371	44.8682	0.602959	50	44.9535	1.20592	50	Onset spasms	Graph	Chown, S	Phenotypic variance, plasticity and heritability estimates of critical thermal limits depend on methodological context	Functional Ecology	2009	https://besjournals.onlinelibrary.wiley.com/doi/full/10.1111/j.1365-2435.2008.01481.x	-0.0170543	0.00145424	26.223	5
745	804	231	72	Hymenoptera	Formicidae	Linepithema	humile	Linepithema humile	Terrestrial	Field	Holo	Adult	Adult	within	Female	33.92	10	0.5	0.5	30	25	168	Constant	Ctmax	0.5	371	45.9554	0.904439	50	44.8682	0.602959	50	Onset spasms	Graph	Chown, S	Phenotypic variance, plasticity and heritability estimates of critical thermal limits depend on methodological context	Functional Ecology	2009	https://besjournals.onlinelibrary.wiley.com/doi/full/10.1111/j.1365-2435.2008.01481.x	0.217442	0.000945256	32.5256	5
746	804	231	72	Hymenoptera	Formicidae	Linepithema	humile	Linepithema humile	Terrestrial	Field	Holo	Adult	Adult	within	Female	33.92	10	0.5	0.5	15	20	168	Constant	Ctmin	0.05	372	0.439771	3.48821	50	-0.0650096	2.677	50	No response to stimulus	Graph	Chown, S	Phenotypic variance, plasticity and heritability estimates of critical thermal limits depend on methodological context	Functional Ecology	2009	https://besjournals.onlinelibrary.wiley.com/doi/full/10.1111/j.1365-2435.2008.01481.x	-0.100956	0.0154672	8.04071	-5
747	804	231	72	Hymenoptera	Formicidae	Linepithema	humile	Linepithema humile	Terrestrial	Field	Holo	Adult	Adult	within	Female	33.92	10	0.5	0.5	20	25	168	Constant	Ctmin	0.05	372	-0.0650096	2.677	50	0.382409	2.51476	50	No response to stimulus	Graph	Chown, S	Phenotypic variance, plasticity and heritability estimates of critical thermal limits depend on methodological context	Functional Ecology	2009	https://besjournals.onlinelibrary.wiley.com/doi/full/10.1111/j.1365-2435.2008.01481.x	0.0894837	0.0107923	9.62595	-5
748	804	231	72	Hymenoptera	Formicidae	Linepithema	humile	Linepithema humile	Terrestrial	Field	Holo	Adult	Adult	within	Female	33.92	10	0.5	0.5	25	30	168	Constant	Ctmin	0.05	372	0.382409	2.51476	50	0.795411	2.677	50	No response to stimulus	Graph	Chown, S	Phenotypic variance, plasticity and heritability estimates of critical thermal limits depend on methodological context	Functional Ecology	2009	https://besjournals.onlinelibrary.wiley.com/doi/full/10.1111/j.1365-2435.2008.01481.x	0.0826004	0.0107923	9.62595	-5
[truncated: 628 more rows]

## Sheet: Headers
Heading	Description
rowid	ID of row
studyid	ID of study
popid	ID of insect population
ord	Order
fam	Family
gen	Genus
sp	Species
[truncated: 37 more rows]
