# Supplementary material for: Meta-analysis reveals weak but pervasive plasticity in insect thermal limits
Source: Nat Commun. 2022 Sep 8;13:5292. doi: 10.1038/s41467-022-32953-2 (PMC9458737; doi:10.1038/s41467-022-32953-2)
Supplement: Supplementary file 5 — Supplementary Data 2 [file 41467_2022_32953_MOESM5_ESM.xlsx]

## Sheet: Sheet1
Number	Meta-analysis references
1	Alford, L., Blackburn, T. M. & Bale, J. S. Effects of acclimation and latitude on the activity thresholds of the aphid Myzus persicae in Europe. J. Appl. Entomol. 136, 332–346 (2012).
2	Allen, J. L., Clusella-Trullas, S. & Chown, S. L. The effects of acclimation and rates of temperature change on critical thermal limits in Tenebrio molitor (Tenebrionidae) and Cyrtobagous salviniae (Curculionidae). J. Insect Physiol. 58, 669–678 (2012).
3	Alvarado, L. E., MacMillan, H. A. & Sinclair, B. J. Chill-tolerant Gryllus crickets maintain ion balance at low temperatures. J. Insect Physiol. 77, 15–25 (2015).
4	Andersen, M. K., Jensen, N. J. S., Meldrum Robertson, R. & Overgaard, J. Central nervous system shutdown underlies acute cold tolerance in tropical and temperate Drosophila species. J. Exp. Biol. 221, (2018).
5	Belliard, S. A., De La Vega, G. J. & Schilman, P. E. Thermal Tolerance Plasticity in Chagas Disease Vectors Rhodnius prolixus (Hemiptera: Reduviidae) and Triatoma infestans. J. Med. Entomol. 56, 997–1003 (2019).
6	Boersma, N., Boardman, L., Gilbert, M. & Terblanche, J. S. Sex-dependent thermal history influences cold tolerance, longevity and fecundity in false codling moth Thaumatotibia leucotreta (Lepidoptera: Tortricidae). Agric. For. Entomol. 20, 41–50 (2018).
7	Boher, F., Jaksic, F. M., Martel, S. I., Orellana, M. J. & Bozinovic, F. Does thermal physiology explain the ecological and evolutionary success of invasive species? Lessons from ladybird beetles. Aegyptus 19, 243–255 (2018).
8	Botella-Cruz, M., Carbonell, J. A., Pallarés, S., Millán, A. & Velasco, J. Plasticity of thermal limits in the aquatic saline beetle Enochrus politus (Köster 1849) (Coleoptera: Hydrophilidae) under changing environmental conditions. Limnetica 35, 131–142 (2016).
9	Buckley, L. B. & Nufio, C. R. Elevational clines in the temperature dependence of insect performance and implications for ecological responses to climate change. Conserv. Physiol. 2, (2014).
10	Calosi, P., Bilton, D. T., Spicer, J. I. & Atfield, A. Thermal tolerance and geographical range size in the Agabus brunneus group of European diving beetles (Coleoptera: Dytiscidae). J. Biogeogr. 35, 295–305 (2008).
11	Cao, J. Y., Xing, K., Liu, H. P. & Zhao, F. Effects of developmental acclimation on fitness costs differ between two aphid species. J. Therm. Biol. 78, 58–64 (2018).
12	Chanthy, P., Martin, R. J., Gunning, R. V. & Andrew, N. R. The effects of thermal acclimation on lethal temperatures and critical thermal limits in the green vegetable bug, Nezara viridula (L.) (Hemiptera: Pentatomidae). Front. Physiol. 465, (2012).
13	Chidawanyika, F., Nyamukondiwa, C., Strathie, L. & Fischer, K. Effects of thermal regimes, starvation and age on heat tolerance of the parthenium beetle Zygogramma bicolorata (Coleoptera: Chrysomelidae) following dynamic and static protocols. PLoS One 12, e0169371 (2017).
14	Chown, S. L., Jumbam, K. R., Sørensen, J. G. & Terblanche, J. S. Phenotypic variance, plasticity and heritability estimates of critical thermal limits depend on methodological context. Funct. Ecol. 23, 133–140 (2009).
15	Clarke, M. W., Thompson, G. J. & Sinclair, B. J. Cold tolerance of the eastern subterranean termite, Reticulitermes flavipes (Isoptera: Rhinotermitidae), in Ontario. Environ. Entomol. 42, 805–810 (2013).
16	Coccia, C., Calosi, P., Boyero, L., Green, A. J. & Bilton, D. T. Does Ecophysiology Determine Invasion Success? A Comparison between the Invasive Boatman Trichocorixa verticalis verticalis and the Native Sigara lateralis (Hemiptera, Corixidae) in South-West Spain. PLoS One 8, e63105 (2013).
17	Colinet, H., Overgaard, J., Com, E. & Sørensen, J. G. Proteomic profiling of thermal acclimation in Drosophila melanogaster. Insect Biochem. Mol. Biol. 43, 352–365 (2013).
18	Coulin, C., de la Vega, G. J., Chifflet, L., Calcaterra, L. A. & Schilman, P. E. Linking thermo-tolerances of the highly invasive ant, Wasmannia auropunctata, to its current and potential distribution. Biol. Invasions 21, 3491–3504 (2019).
19	Dallas, H. F. & Rivers-Moore, N. A. Temporal thermal refugia and seasonal variation in upper thermal limits of two species of riverine invertebrates: the amphipod, Paramelita nigroculus, and the mayfly, Lestagella penicillata. Aquat. Ecol. 52, 333–349 (2018).
20	Dallas, H. F. & Rivers-Moore, N. A. Critical Thermal Maxima of aquatic macroinvertebrates: Towards identifying bioindicators of thermal alteration. Hydrobiologia 679, 61–76 (2012).
21	Enriquez, T. & Colinet, H. Cold acclimation triggers major transcriptional changes in Drosophila suzukii. BMC Genomics 20, 1–17 (2019).
22	Furuki, T., Fujita, H., Nakajo, M. & Harada, T. Temperature acclimation ability by an oceanic sea skater, halobatesgermanus, inhabiting the tropical pacific ocean. Insects 9, 90 (2018).
23	Garcia-Robledo, C., Charlotten-Silva, M., Cruz, C. & Kuprewicz, E. K. Low quality diet and challenging temperatures affect vital rates, but not thermal tolerance in a tropical insect expanding its diet to an exotic plant. J. Therm. Biol. 77, 7–13 (2018).
24	Gibert, P. & Huey, R. B. Chill-coma temperature in Drosophila: Effects of developmental temperature, latitude, and phylogeny. Physiol. Biochem. Zool. 74, 429–434 (2001).
25	Gotcha, N., Terblanche, J. S. & Nyamukondiwa, C. Plasticity and cross-tolerance to heterogeneous environments: divergent stress responses co-evolved in an African fruit fly. J. Evol. Biol. 31, 98–110 (2018).
26	Gray, E. M. Thermal acclimation in a complex life cycle: The effects of larval and adult thermal conditions on metabolic rate and heat resistance in Culex pipiens (Diptera: Culicidae). J. Insect Physiol. 59, 1001–1007 (2013).
27	Griffith, T. C., Paterson, I. D., Owen, C. A. & Coetzee, J. A. Thermal plasticity and microevolution enhance establishment success and persistence of a water hyacinth biological control agent. Entomol. Exp. Appl. 167, 616–625 (2019).
28	Houghton, D. C. & Shoup, L. Seasonal changes in the critical thermal maxima of four species of aquatic insects (Ephemeroptera, Trichoptera). Environ. Entomol. 43, 1059–1066
29	Jumbam, K. R., Jackson, S., Terblanche, J. S., McGeoch, M. A. & Chown, S. L. Acclimation effects on critical and lethal thermal limits of workers of the Argentine ant, Linepithema humile. J. Insect Physiol. 54, 1008–1014 (2008).
30	Kellermann, V. & Sgrò, C. M. Evidence for lower plasticity in CTMAX at warmer developmental temperatures. J. Evol. Biol. 31, 1300–1312 (2018).
31	Kellermann, V., van Heerwaardenf, B. & Sgrò, C. M. How important is thermal history? Evidence for lasting effects of developmental temperature on upper thermal limits in Drosophila melanogaster. Proc. R. Soc. B Biol. Sci. 284, (2017).
32	Kingsolver, J. G., MacLean, H. J., Goddin, S. B. & Augustine, K. E. Plasticity of upper thermal limits to acute and chronic temperature variation in Manduca sexta larvae. J. Exp. Biol. 219, 1290–1294 (2016).
33	Klok, C. J. & Chown, S. L. Resistance to temperature extremes in sub-Antarctic weevils: Interspecific variation, population differentiation and acclimation. Biol. J. Linn. Soc. 78, 401–414 (2003).
34	Lalouette, L., Williams, C. M., Cottin, M., Sinclair, B. J. & Renault, D. Thermal biology of the alien ground beetle Merizodus soledadinus introduced to the Kerguelen Islands. Polar Biol. 35, 509–517 (2012).
35	Macmillan, H. A., Andersen, J. L., Loeschcke, V. & Overgaard, J. Sodium distribution predicts the chill tolerance of Drosophila melanogaster raised in different thermal conditions. Am. J. Physiol. - Regul. Integr. Comp. Physiol. 308, 823–831 (2015).
36	Maysov, A. & Kipyatkov, V. E. Critical thermal minima, their spatial and temporal variation and response to hardening in Myrmica ants. Cryo-Letters 30, 29–40 (2009).
37	Mitchell, J. D., Hewitt, P. H. & van der Linde, T. C. d. K. Critical thermal limits and temperature tolerance in the harvester termite Hodotermes mossambicus (Hagen). J. Insect Physiol. 39, 523–528 (1993).
38	Moulton, S. R., Beitinger, T. L., Stewart, K. W. & Currie, R. J. Upper temperature tolerance of four species of caddisflies (Insecta: Trichoptera). J. Freshw. Ecol. 8, 193–198 (1993).
39	Mutamiswa, R., Chidawanyika, F. & Nyamukondiwa, C. Superior basal and plastic thermal responses to environmental heterogeneity in invasive exotic stemborer Chilo partellus Swinhoe over indigenous Busseola fusca (Fuller) and Sesamia calamistis Hampson. Physiol. Entomol. 43, 108–119 (2018).
40	Mutamiswa, R., Chidawanyika, F. & Nyamukondiwa, C. Thermal plasticity potentially mediates the interaction between host Chilo partellus Swinhoe (Lepidoptera: Crambidae) and endoparasitoid Cotesia flavipes Cameron (Hymenoptera: Braconidae) in rapidly changing environments. Pest Manag. Sci. 74, 1335–1345 (2018).
41	Mutamiswa, R., Machekano, H., Chidawanyika, F. & Nyamukondiwa, C. Life-stage related responses to combined effects of acclimation temperature and humidity on the thermal tolerance of Chilo partellus (Swinhoe) (Lepidoptera: Crambidae). J. Therm. Biol. 79, 85–94 (2019).
42	Neargarder, G., Dahlhoff, E. P. & Rank, N. E. Variation in thermal tolerance is linked to phosphoglucose isomerase genotype in a montane leaf beetle. Funct. Ecol. 17, 213–221 (2003).
43	Nelson, A. S. et al. Day/night upper thermal limits differ within Ectatomma ruidum ant colonies. Insectes Soc. 65, 183–189 (2018).
44	Nyamukondiwa, C. & Terblanche, J. S. Within-generation variation of critical thermal limits in adult Mediterranean and Natal fruit flies Ceratitis capitata and Ceratitis rosa: Thermal history affects short-term responses to temperature. Physiol. Entomol. 35, 255–264 (2010).
45	Overgaard, J., Kristensen, T. N., Mitchell, K. A. & Hoffmann, A. A. Thermal tolerance in widespread and tropical Drosophila species: Does phenotypic plasticity increase with latitude? Am. Nat. 178, (2011).
46	Oyen, K. J. & Dillon, M. E. Critical thermal limits of bumblebees (Bombus impatiens) are marked by stereotypical behaviors and are unchanged by acclimation, age or feeding status. J. Exp. Biol. 221, (2018).
47	Piyaphongkul, J., Suraksakul, P., Tangchitsomkid, N. & Sahaya, S. Thermal acclimation capacity of Jack Beardsley mealybug (Pseudococcus jackbeardsleyi) to survive in a warming world. J. Asia. Pac. Entomol. 21, 737–742 (2018).
48	Piyaphongkul, J., Pritchard, J. & Bale, J. Effects of acclimation on the thermal tolerance of the brown planthopper Nilaparvata lugens (Stål). Agric. For. Entomol. 16, 174–183 (2014).
49	Powell, S. J. & Bale, J. S. Effect of long-term and rapid cold hardening on the cold torpor temperature of an aphid. Physiol. Entomol. 31, 348–352 (2006).
50	Renault, D., Bijou, A. & Hervant, F. Impact of different acclimation temperatures and duration on the chill coma temperature and oxygen consumption in the tenebrionid beetle Alphitobius diaperinus. Physiol. Entomol. 37, 354–359 (2012).
51	Salachan, P. V., Burgaud, H. & Sørensen, J. G. Testing the thermal limits: Non-linear reaction norms drive disparate thermal acclimation responses in Drosophila melanogaster. J. Insect Physiol. 118, e103946 (2019).
52	Schou, M. F. et al. Metabolic and functional characterization of effects of developmental temperature in Drosophila melanogaster. Am. J. Physiol. - Regul. Integr. Comp. Physiol. 312, 211–222 (2017).
53	Schou, M. F., Mouridsen, M. B., Sørensen, J. G. & Loeschcke, V. Linear reaction norms of thermal limits in Drosophila: predictable plasticity in cold but not in heat tolerance. Funct. Ecol. 31, 934–945 (2017).
54	Schoville, S. D., Slatyer, R. A., Bergdahl, J. C. & Valdez, G. A. Conserved and narrow temperature limits in alpine insects: Thermal tolerance and supercooling points of the ice-crawlers, Grylloblatta (Insecta: Grylloblattodea: Grylloblattidae). J. Insect Physiol. 78, 55–61 (2015).
55	Shah, A. A., Chris Funk, W. & Ghalambor, C. K. Thermal acclimation ability varies in temperate and tropical aquatic insects from different elevations. Integr. Comp. Biol. 57, 977–987 (2017).
56	Shinner, R., Terblanche, J. S. & Clusella-Trullas, S. Across-stage consequences of thermal stress have trait-specific effects and limited fitness costs in the harlequin ladybird, Harmonia axyridis. Evol. Ecol. 34, 555–572 (2020).
57	Shoup, L. & Houghton, D. The Effect of Acclimation Temperature on the Critical Thermal Maximum of a Cold-Water Population of Pteronarcys Dorsata (Say) (Plecoptera: Pteronarcyidae). Gt. Lakes Entomol. 46, (2013).
58	Sinclair, B. J. & Chown, S. L. Deleterious effects of repeated cold exposure in a freeze-tolerant sub-Antarctic caterpillar. J. Exp. Biol. 208, 869–879 (2005).
59	Slabber, S. & Chown, S. L. Differential responses of thermal tolerance to acclimation in the sub-Antarctic rove beetle Halmaeusa atriceps. Physiol. Entomol. 30, 195–204 (2005).
60	Slotsbo, S., Schou, M. F., Kristensen, T. N., Loeschcke, V. & Sørensen, J. G. Reversibility of developmental heat and cold plasticity is asymmetric and has long-lasting consequences for adult thermal tolerance. J. Exp. Biol. 219, 2726–2732 (2016).
61	Smith, L. A. & Lancaster, L. T. Increased duration of extreme thermal events negatively affects cold acclimation ability in a high-latitude, freshwater ectotherm (Ischnura elegans; Odonata: Coenagrionidae). Eur. J. Entomol. 117, 93–100 (2020).
62	Sørensen, M. H. et al. Rapid induction of the heat hardening response in an Arctic insect. Biol. Lett. 15, (2019).
63	Tarusikirwa, V. L., Mutamiswa, R., English, S., Chidawanyika, F. & Nyamukondiwa, C. Thermal plasticity in the invasive south American tomato pinworm Tuta absoluta (Meyrick) (Lepidoptera: Gelechiidae). J. Therm. Biol. 90, e1025986 (2020).
64	Terblanche, J. S., Klok, C. J., Krafsur, E. S. & Chown, S. L. Phenotypic plasticity and geographic variation in thermal tolerance and water loss of the tsetse Glossina pallidipes (Diptera: Glossinidae): Implications for distribution modelling. Am. J. Trop. Med. Hyg. 74, 786–794 (2006).
65	Terblanche, J. S., Nyamukondiwa, C. & Kleynhans, E. Thermal variability alters climatic stress resistance and plastic responses in a globally invasive pest, the Mediterranean fruit fly (Ceratitis capitata). Entomol. Exp. Appl. 137, 304–315 (2010).
66	Terblanche, J. S., Sinclair, B. J., Klok, C. J., McFarlane, M. L. & Chown, S. L. The effects of acclimation on thermal tolerance, desiccation resistance and metabolic rate in Chirodica chalcoptera (Coleoptera: Chrysomelidae). J. Insect Physiol. 51, 1013–1023 (2005).
67	Terblanche, J. S. & Chown, S. L. The relative contributions of developmental plasticity and adult acclimation to physiological variation in the tsetse fly, Glossina pallidipes (Diptera, Glossinidae). J. Exp. Biol. 209, 1064–1073 (2006).
68	Treanor, H. B., Giersch, J. J., Kappenman, K. M., Muhlfeld, C. C. & Webb, M. A. H. Thermal tolerance of meltwater stonefly Lednia tumana nymphs from an alpine stream in Waterton-Glacier International Peace Park, Montana, USA. Freshw. Sci. 32, 597–605 (2013).
69	van Heerwaarden, B., Kellermann, V. & Sgrò, C. M. Limited scope for plasticity to increase upper thermal limits. Funct. Ecol. 30, 1947–1956 (2016).
70	Verhoef, F. A., Venter, G. J. & Weldon, C. W. Thermal limits of two biting midges, Culicoides imicola Kieffer and C. bolitinos Meiswinkel (Diptera: Ceratopogonidae). Parasites and Vectors 7, 1–9 (2014).
71	Weldon, C. W., Nyamukondiwa, C., Karsten, M., Chown, S. L. & Terblanche, J. S. Geographic variation and plasticity in climate stress resistance among southern African populations of Ceratitis capitata (Wiedemann) (Diptera: Tephritidae). Sci. Rep. 8, 1–13 (2018).
72	Xue, Q. & Ma, C. Sen. Aged virgin adults respond to extreme heat events with phenotypic plasticity in an invasive species, Drosophila suzukii. J. Insect Physiol. 121, e104016 (2020).
73	Yilmaz, A. R. et al. Remarkable insensitivity of acorn ant morphology to temperature decouples the evolution of physiological tolerance from body size under urban heat islands. J. Therm. Biol. 85, e102426 (2019).
74	Zhao, F., Hoffmann, A. A., Xing, K. & Ma, C. sen. Life stages of an aphid living under similar thermal conditions differ in thermal performance. J. Insect Physiol. 99, 1–7 (2017).
