# Supplementary material for: Meta-analysis reveals weak but pervasive plasticity in insect thermal limits
Source: Nat Commun. 2022 Sep 8;13:5292. doi: 10.1038/s41467-022-32953-2 (PMC9458737; doi:10.1038/s41467-022-32953-2)
Supplement: Supplementary file 6 — Supplementary Data 3 [file 41467_2022_32953_MOESM6_ESM.xlsx]

## Sheet: Sheet1
Number	Reference (removed from analysis)
1	Sørensen, J. G., Schou, M. F., Kristensen, T. N. & Loeschcke, V. Thermal fluctuations affect the transcriptome through mechanisms independent of average temperature. Sci. Rep. 6, 1–11 (2016).
2	Ransberry, V.E., MacMillan, H.A. and Sinclair, B.J. The Relationship between Chill-Coma Onset and Recovery at the Extremes of the Thermal Window of Drosophila melanogaster. Physiol. Biochem. Zool. 84(6), 553-559 (2011)
3	Jakobs, R., Gariepy T.D., and Sinclair, B.J. Adult plasticity of cold tolerance in a continental-temperate population of Drosophila suzukii. J Insect Physiol. 79, 1-9 (2015).
4	Crill, W. D., Huey, R. B. & Gilchrist, G. W. Within- and between-generation effects of temperature on the morphology and physiology of Drosophila melanogaster. Evolution. 50, 1205–1218 (1996).
