# Supplementary material for: Meta-analysis reveals weak but pervasive plasticity in insect thermal limits
Source: Nat Commun. 2022 Sep 8;13:5292. doi: 10.1038/s41467-022-32953-2 (PMC9458737; doi:10.1038/s41467-022-32953-2)
Supplement: Supplementary file 7 — Supplementary Data 4 [file 41467_2022_32953_MOESM7_ESM.xlsx]

## Sheet: Sheet1
Number	References from which wet body mass was extract for meta-analysis moderator
1	Albertson, L. K., Cardinale, B. J. & Sklar, L. S. Non-additive increases in sediment stability are generated by macroinvertebrate species interactions in laboratory streams. PLoS One 9, e103417 (2014).
2	Bhusal, D. R. et al. Temperature and altitude modulate feeding attributes of Mexican beetle, Zygogramma bicolorata Pallister on Parthenium hysterophorus: Feeding efficiency of Mexican beetle changes along altitudinal gradient. J. Therm. Biol. 89, 102540 (2020).
3	Birgücü, A. K., Bayindir, A., Çelikpençe, Y. & Karaca, I. Growth inhibitory effects of bio- and synthetic insecticides on Tuta absoluta (Meyrick, 1917) (Lepidoptera: Gelechiidae). Turkiye Entomoloji Derg. 38, 389–400 (2014).
4	Brose, U. et al. Body sizes of consumers and their resources. Ecology 86, 2545–2545 (2005).
5	Buckley, L. B., Nufio, C. R. & Kingsolver, J. G. Phenotypic clines, energy balances and ecological responses to climate change. J. Anim. Ecol. 83, 41–50 (2014).
6	Castañeda, L. E., Figueroa, C. C., Bacigalupe, L. D. & Nespolo, R. F. Effects of wing polyphenism, aphid genotype and host plant chemistry on energy metabolism of the grain aphid, Sitobion avenae. J. Insect Physiol. 56, 1920–1924 (2010).
7	Chenoweth, S. F., Petfield, D., Doughty, P. & Blows, M. W. Male choice generates stabilizing sexual selection on a female fecundity correlate. J. Evol. Biol. 20, 1745–1750 (2007).
8	Chown, S. L. & Jaco Klok, C. Water-Balance Characteristics Respond to Changes in Body Size in Subantarctic Weevils. Physiol. Biochem. Zool. 76, 634–643 (2003).
10	Chown, S. L. et al. Scaling of insect metabolic rate is inconsistent with the nutrient supply network model. Funct. Ecol. 21, 282–290 (2007).
11	Coccia, C., Calosi, P., Boyero, L., Green, A. J. & Bilton, D. T. Does Ecophysiology Determine Invasion Success? A Comparison between the Invasive Boatman Trichocorixa verticalis verticalis and the Native Sigara lateralis (Hemiptera, Corixidae) in South-West Spain. PLoS One 8, e63105 (2013).
12	Coello Alvarado, L. E. Ion homeostasis and variation in low temperature performance in the fall and spring field crickets (Orthoptera : Gryllidae). Master’s thesis, Univ. West. Ontario (2012).
13	Cuthbert, R. N. et al. Aquatic plant extracts and coverage mediate larval mosquito survivorship and development. Biol. Control 145, (2020).
14	De Araujo, L. I. Dispersal-reproduction trade-offs in Drosophila: implications for geographic distributions. Master’s thesis, Stellenbosch University (2019).
15	Frisbie, M. P. & Lee, R. E. Inoculative freezing and the problem of winter survival for freshwater macroinvertebrates. J. North Am. Benthol. Soc. 16, 635–650 (1997).
16	Gürtler, R. E., Fernández, M. del P., Cecere, M. C. & Cohen, J. E. Body size and hosts of Triatoma infestans populations affect the size of bloodmeal contents and female fecundity in rural northwestern Argentina. PLoS Negl. Trop. Dis. 11, e0006097 (2017).
17	Gyenge, J. E., Edelstein, J. D. & Salto, C. E. Efectos de la temperatura y la dieta en la biología de Eriopis connexa (Germar) (Coleoptera: Coccinellidae). An. da Soc. Entomológica do Bras. 27, 345–356 (1998).
18	Harvey, J. A., Vet, L. E. M., Witjes, L. M. A. & Bezemer, T. M. Remarkable similarity in body mass of a secondary hyperparasitoid Lysibia nana and its primary parasitoid host Cotesia glomerata emerging from cocoons of comparable size. in Archives of Insect Biochemistry and Physiology 61, 170–183 (2006).
19	Holter, P., Scholtz, C. H. & Wardhaugh, K. G. Dung feeding in adult scarabaeines (tunnellers and endocoprids): Even large dung beetles eat small particles. Ecol. Entomol. 27, 169–176 (2002).
20	Knapp, M. & Řeřicha, M. Effects of the winter temperature regime on survival, body mass loss and post-winter starvation resistance in laboratory-reared and field-collected ladybirds. Sci. Rep. 10, 1–10 (2020).
21	Lecerf, A. & Richardson, J. S. Assessing the functional importance of large-bodied invertebrates in experimental headwater streams. Oikos 120, 950–960 (2011).
22	Leiva, F. P., Calosi, P. & Verberk, W. C. E. P. Scaling of thermal tolerance with body mass and genome size in ectotherms: A comparison between water and air-breathers. Philos. Trans. R. Soc. B Biol. Sci. 374, (2019).
23	Ma, S. et al. Comparative transcriptomics across 14 Drosophila species reveals signatures of longevity. Aging Cell 17, (2018).
24	Mahadik, G. A. et al. Superhydrophobicity and size reduction enabled Halobates (Insecta: Heteroptera, Gerridae) to colonize the open ocean. Sci. Rep. 10, (2020).
25	Modlmeier, A. P., Pamminger, T., Foitzik, S. & Scharf, I. Cold resistance depends on acclimation and behavioral caste in a temperate ant. Naturwissenschaften 99, 811–819 (2012).
26	Nijhout, H. F., Davidowitz, G. & Roff, D. A. A quantitative analysis of the mechanism that controls body size in Manduca sexta. J. Biol. 5, 1–15 (2006).
27	Oigiangbe, O. N., Igbinosa, I. B. & Tamo, M. Insecticidal activity of the medicinal plant, Alstonia boonei De Wild, against Sesamia calamistis Hampson. J. Zhejiang Univ. Sci. B. 8, 752–755 (2007).
28	Onyango, F. O. & Ochieng‘‐Odero, J. P. R. Continuous rearing of the maize stem borer Busseola fusca on an artificial diet. Entomol. Exp. Appl. 73, 139–144 (1994).
29	Parkash, R., Aggarwal, D. D., Lambhod, C. & Singh, D. Divergence of water balance mechanisms and acclimation potential in body color morphs of Drosophila ananassae. J. Exp. Zool. Part A Ecol. Genet. Physiol. 321, 13–27 (2014).
30	Peralta-Maraver, I. & Rezende, E. L. Heat tolerance in ectotherms scales predictably with body size. Nat. Clim. Chang. 11, 58–63 (2021).
31	Salerno, G., Rebora, M., Gorb, E., Kovalev, A. & Gorb, S. Attachment ability of the southern green stink bug Nezara viridula (Heteroptera: Pentatomidae). J. Comp. Physiol. A Neuroethol. Sensory, Neural, Behav. Physiol. 203, 601–611 (2017).
32	Salminen, T. S., Vesala, L. & Hoikkala, A. Photoperiodic regulation of life-history traits before and after eclosion: Egg-to-adult development time, juvenile body mass and reproductive diapause in Drosophila montana. J. Insect Physiol. 58, 1541–1547 (2012).
33	Seid, M. A., Castillo, A. & Wcislo, W. T. The allometry of brain miniaturization in ants. Brain. Behav. Evol. 77, 5–13 (2011).
34	Silva, A. X., Bacigalupe, L. D., Luna-Rudloff, M. & Figueroa, C. C. Insecticide resistance mechanisms in the green peach aphid Myzus persicae (hemiptera: Aphididae) II: Costs and benefits. PLoS One 7, e36810 (2012).
35	Terblanche, J. S., de Jager, Z., Boardman, L. & Addison, P. Physiological traits suggest limited diapause response in false codling moth, Thaumatotibia leucotreta (Lepidoptera: Tortricidae). J. Appl. Entomol. 138, 683–691 (2014).
36	Toft, S., Jensen, K., Sørensen, J. G., Sigsgaard, L. & Holmstrup, M. Food quality of Ephestia eggs, the aphid Rhopalosiphum padi and mixed diet for Orius majusculus. J. Appl. Entomol. 144, 251–262 (2020).
37	Wan, G. et al. Geomagnetic field absence reduces adult body weight of a migratory insect by disrupting feeding behavior and appetite regulation. Insect Sci. 28, 251–260 (2019).
38	Wang, Y. et al. Transcriptional Control of Quality Differences in the Lipid-Based Cuticle Barrier in Drosophila suzukii and Drosophila melanogaster. Front. Genet. 11, 887 (2020).
39	Weldon, C. W., Boardman, L., Marlin, D. & Terblanche, J. S. Physiological mechanisms of dehydration tolerance contribute to the invasion potential of Ceratitis capitata (Wiedemann) (Diptera: Tephritidae) relative to its less widely distributed congeners. Front. Zool. 13, 1–15 (2016).
40	Worthen, W. B. & Haney, D. C. Desiccation tolerance of three mycophagous Drosophila species. Am. Midl. Nat. 147, 387–392 (2002).
